# Supplementary material for: Cryo-EM structure of cortical microtubules from human parasite Toxoplasma gondii identifies their microtubule inner proteins
Source: Nat Commun. 2021 May 24;12:3065. doi: 10.1038/s41467-021-23351-1 (PMC8144581; doi:10.1038/s41467-021-23351-1)
Supplement: Supplementary file 3 — Supplementary Data 1 [file 41467_2021_23351_MOESM3_ESM.xlsx]

## Sheet: Samples Report With Clusters fo
Database Name: the cRAP_20150130.fasta; ToxoDB-28_TgondiiME49_AnnotatedProteins_20160816 database
Search Engine: Mascot Version: 2.6.1
organism=Toxoplasma_gondii_ME49
				Normalized emPAI
#	Identified Proteins (588/608)	Accession Number	MW	Toxo1	Toxo2
1	Cluster of beta-tubulin, putative | location=TGME49_chrII:489181-491518(-) | length=449 | sequence_SO=chromosome | SO=protein_coding (TGME49_221620)	TGME49_221620 [2]	50 kDa	281.86	219.61
1.1	beta-tubulin, putative | location=TGME49_chrII:489181-491518(-) | length=449 | sequence_SO=chromosome | SO=protein_coding	TGME49_221620	50 kDa	336.8	262.41
1.2	beta tubulin | location=TGME49_chrIX:866875-869427(-) | length=449 | sequence_SO=chromosome | SO=protein_coding	TGME49_266960	50 kDa	226.91	176.8
2	hypothetical protein | location=TGME49_chrXI:3329188-3331400(+) | length=274 | sequence_SO=chromosome | SO=protein_coding	TGME49_313380	32 kDa	131.3	98.602
3	alpha tubulin TUBA1 (TUBA1) | location=TGME49_chrXI:5274572-5276593(+) | length=453 | sequence_SO=chromosome | SO=protein_coding	TGME49_316400	50 kDa	81.477	72.16
4	hypothetical protein | location=TGME49_chrVIII:650426-651296(-) | length=142 | sequence_SO=chromosome | SO=protein_coding	TGME49_230160	16 kDa	60.446	109.06
5	adenine nucleotide translocator, putative | location=TGME49_chrXII:4937491-4938447(+) | length=318 | sequence_SO=chromosome | SO=protein_coding	TGME49_249900	35 kDa	35.244	66.718
6	eukaryotic porin protein | location=TGME49_chrVIIb:643032-646756(-) | length=290 | sequence_SO=chromosome | SO=protein_coding	TGME49_263300	31 kDa	29.226	29.876
7	TrxL1, PDI family protein | location=TGME49_chrVIII:2079700-2081437(-) | length=220 | sequence_SO=chromosome | SO=protein_coding	TGME49_232410	25 kDa	27.727	20.202
8	alveolin domain containing intermediate filament IMC1 (ALV1) | location=TGME49_chrVIII:1516857-1519632(+) | length=609 | sequence_SO=chromosome | SO=protein_coding	TGME49_231640	70 kDa	26.267	26.394
9	alveolin domain containing intermediate filament IMC7 (IMC7) | location=TGME49_chrII:966861-970350(+) | length=429 | sequence_SO=chromosome | SO=protein_coding	TGME49_222220	47 kDa	20.776	19.898
10	hypothetical protein | location=TGME49_chrX:5602511-5603500(-) | length=112 | sequence_SO=chromosome | SO=protein_coding	TGME49_236950	12 kDa	14.784	20.515
11	peptidase M16 family potein, putative | location=TGME49_chrX:5327303-5332929(+) | length=509 | sequence_SO=chromosome | SO=protein_coding	TGME49_236210	57 kDa	14.243	15.95
12	sp|TRYP_PIG|	sp|TRYP_PIG|	24 kDa	13.082	12.47
13	acid phosphatase GAP50 (GAP50) | location=TGME49_chrXII:969240-972134(-) | length=431 | sequence_SO=chromosome | SO=protein_coding	TGME49_219320	47 kDa	12.578	12.103
14	hypothetical protein | location=TGME49_chrIII:620229-621745(-) | length=136 | sequence_SO=chromosome | SO=protein_coding	TGME49_252630	15 kDa	11.369	5.9969
15	ubiquinol-cytochrome c reductase | location=TGME49_chrIX:2724939-2727335(+) | length=234 | sequence_SO=chromosome | SO=protein_coding	TGME49_288750	27 kDa	10.334	12.575
16	hypothetical protein | location=TGME49_chrVIIb:823077-823478(+) | length=133 | sequence_SO=chromosome | SO=protein_coding	TGME49_263080	14 kDa	10.119	5.1959
17	hypothetical protein | location=TGME49_chrIX:6268770-6270239(-) | length=220 | sequence_SO=chromosome | SO=protein_coding	TGME49_306670	26 kDa	9.8502	8.1804
18	hypothetical protein | location=TGME49_chrXII:1885016-1887506(+) | length=380 | sequence_SO=chromosome | SO=protein_coding	TGME49_217510	42 kDa	9.4435	7.2075
19	integral membrane protein, DUF56 family protein, putative | location=TGME49_chrXI:5082015-5083527(+) | length=157 | sequence_SO=chromosome | SO=protein_coding	TGME49_315930	18 kDa	8.982	7.4594
20	microtubule associated protein SPM1 (SPM1) | location=TGME49_chrVIIb:498809-500823(+) | length=351 | sequence_SO=chromosome | SO=protein_coding	TGME49_263520	39 kDa	8.0959	8.8424
21	hypothetical protein | location=TGME49_chrXII:3579927-3580430(+) | length=167 | sequence_SO=chromosome | SO=protein_coding	TGME49_247770	19 kDa	7.822	4.4569
22	dense granule protein GRA12 (GRA12) | location=TGME49_chrIX:2656853-2658646(-) | length=436 | sequence_SO=chromosome | SO=protein_coding	TGME49_288650	48 kDa	7.5228	5.3572
23	hypothetical protein | location=TGME49_chrX:1529757-1531273(-) | length=139 | sequence_SO=chromosome | SO=protein_coding	TGME49_226570	15 kDa	7.3393	4.8038
24	TrxL2, PDI family protein | location=TGME49_chrX:2038686-2040591(+) | length=189 | sequence_SO=chromosome | SO=protein_coding	TGME49_225790	22 kDa	7.111	9.5744
25	calmodulin, putative | location=TGME49_chrIX:5203644-5204045(+) | length=133 | sequence_SO=chromosome | SO=protein_coding	TGME49_305050	15 kDa	6.9938	17.308
26	2-oxoglutarate/malate translocase OMT (OMT) | location=TGME49_chrVIII:3047633-3050247(+) | length=323 | sequence_SO=chromosome | SO=protein_coding	TGME49_274060	35 kDa	6.914	8.6341
27	alveolin domain containing intermediate filament IMC10 (ALV12) | location=TGME49_chrVIII:685641-688988(+) | length=560 | sequence_SO=chromosome | SO=protein_coding	TGME49_230210	61 kDa	6.4806	4.7586
28	actin ACT1 (ACT1) | location=TGME49_chrIb:998462-1000024(+) | length=376 | sequence_SO=chromosome | SO=protein_coding	TGME49_209030	42 kDa	6.2066	7.946
29	hypothetical protein | location=TGME49_chrX:6602844-6603260(-) | length=138 | sequence_SO=chromosome | SO=protein_coding	TGME49_214930	15 kDa	5.6974	3.6979
30	photosensitized INA-labeled protein PHIL1 (PHIL1) | location=TGME49_chrVIIb:3434586-3435615(+) | length=165 | sequence_SO=chromosome | SO=protein_coding	TGME49_258410	19 kDa	5.5623	4.6194
31	hypothetical protein | location=TGME49_chrXII:2280248-2281505(+) | length=134 | sequence_SO=chromosome | SO=protein_coding	TGME49_245450	15 kDa	5.5301	5.8082
32	ATP synthase beta subunit ATP-B (ATPB) | location=TGME49_chrVIIb:1481297-1484394(-) | length=560 | sequence_SO=chromosome | SO=protein_coding	TGME49_261950	60 kDa	5.2901	4.118
33	myosin heavy chain, putative | location=TGME49_chrVIIb:3614194-3618107(+) | length=208 | sequence_SO=chromosome | SO=protein_coding	TGME49_258060	23 kDa	5.157	3.0639
34	hypothetical protein | location=TGME49_chrX:740600-742360(+) | length=122 | sequence_SO=chromosome | SO=protein_coding	TGME49_227910	14 kDa	4.9307	13.582
35	peptidase M16, alpha subunit, putative | location=TGME49_chrVIIa:3108389-3114699(-) | length=563 | sequence_SO=chromosome | SO=protein_coding	TGME49_202680	62 kDa	4.888	5.8525
36	ubiquinol cytochrome c oxidoreductase, putative | location=TGME49_chrIV:427353-430830(-) | length=487 | sequence_SO=chromosome | SO=protein_coding	TGME49_320220	55 kDa	4.8503	4.0281
37	hypothetical protein | location=TGME49_chrVIIb:2748845-2750054(+) | length=160 | sequence_SO=chromosome | SO=protein_coding	TGME49_259630	18 kDa	4.8303	5.9833
38	SPFH domain / Band 7 family protein | location=TGME49_chrVIII:2417178-2421563(-) | length=290 | sequence_SO=chromosome | SO=protein_coding	TGME49_233100	32 kDa	4.7373	4.4341
39	elongation factor 1-alpha (EF-1-ALPHA), putative | location=TGME49_chrV:1836334-1838270(-) | length=448 | sequence_SO=chromosome | SO=protein_coding	TGME49_286420 (+1)	49 kDa	4.4796	5.0941
40	hypothetical protein | location=TGME49_chrII:2036460-2039203(-) | length=266 | sequence_SO=chromosome | SO=protein_coding	TGME49_297810	30 kDa	4.3277	4.6624
41	eukaryotic porin, putative | location=TGME49_chrXII:1628343-1633530(+) | length=466 | sequence_SO=chromosome | SO=protein_coding	TGME49_218280	51 kDa	4.2125	6.3868
42	hypothetical protein | location=TGME49_chrX:2163804-2164007(-) | length=67 | sequence_SO=chromosome | SO=protein_coding	TGME49_225555	7 kDa	4.2063	2.0605
43	alveolin domain containing intermediate filament IMC6 (IMC6) | location=TGME49_chrV:249853-251187(-) | length=444 | sequence_SO=chromosome | SO=protein_coding	TGME49_220270	49 kDa	4.184	2.937
44	hypothetical protein | location=TGME49_chrX:6176026-6176919(+) | length=80 | sequence_SO=chromosome | SO=protein_coding	TGME49_214250	9 kDa	4.1652	3.4592
45	ribosomal protein RPL32 (RPL32) | location=TGME49_chrIX:674407-675385(-) | length=134 | sequence_SO=chromosome | SO=protein_coding	TGME49_267400	16 kDa	4.1595	3.4544
46	myosin A | location=TGME49_chrX:4884161-4889835(+) | length=831 | sequence_SO=chromosome | SO=protein_coding	TGME49_235470	93 kDa	4.0717	4.9389
47	hypothetical protein | location=TGME49_chrVIII:469092-471066(-) | length=307 | sequence_SO=chromosome | SO=protein_coding	TGME49_229920	35 kDa	4.0042	3.7257
48	heat shock protein HSP20 (HSP20) | location=TGME49_chrVIII:2288062-2289106(-) | length=185 | sequence_SO=chromosome | SO=protein_coding	TGME49_232940 (+1)	20 kDa	4.0015	2.7209
49	hypothetical protein | location=TGME49_chrXII:3326847-3328688(-) | length=126 | sequence_SO=chromosome | SO=protein_coding	TGME49_247410	14 kDa	3.9987	3.3208
50	alveolin domain containing intermediate filament IMC4 (ALV4) | location=TGME49_chrVIII:1513141-1515301(-) | length=452 | sequence_SO=chromosome | SO=protein_coding	TGME49_231630	50 kDa	3.9377	3.5439
51	MC family transporter, putative | location=TGME49_chrIb:861208-864661(-) | length=310 | sequence_SO=chromosome | SO=protein_coding	TGME49_208790	34 kDa	3.8309	5.0436
52	alveolin domain containing intermediate filament IMC12 (IMC12) | location=TGME49_chrXII:4099843-4102567(+) | length=277 | sequence_SO=chromosome | SO=protein_coding	TGME49_248700	30 kDa	3.7277	3.0958
53	ATP synthase F1 gamma subunit | location=TGME49_chrVIII:1630628-1635289(+) | length=314 | sequence_SO=chromosome | SO=protein_coding	TGME49_231910	35 kDa	3.649	3.8211
54	cytochrome c oxidase subunit, putative | location=TGME49_chrIb:1153716-1157925(-) | length=310 | sequence_SO=chromosome | SO=protein_coding	TGME49_209260	35 kDa	3.6274	3.7968
55	prohibitin, putative | location=TGME49_chrVI:2906238-2908608(+) | length=271 | sequence_SO=chromosome | SO=protein_coding	TGME49_243950	30 kDa	3.6269	5.6918
56	histone H2Bb | location=TGME49_chrXII:5634774-5635121(+) | length=115 | sequence_SO=chromosome | SO=protein_coding	TGME49_251870 (+1)	13 kDa	3.5652	2.9608
57	ribosomal protein RPS9 (RPS9) | location=TGME49_chrXII:3884353-3886214(+) | length=188 | sequence_SO=chromosome | SO=protein_coding	TGME49_248480	22 kDa	3.5247	5.9056
58	myosin light chain MLC1 | location=TGME49_chrVIIb:3911290-3913592(+) | length=213 | sequence_SO=chromosome | SO=protein_coding	TGME49_257680	24 kDa	3.4753	2.8862
59	ribosomal protein RPS15A (RPS15A) | location=TGME49_chrX:4397204-4399086(+) | length=231 | sequence_SO=chromosome | SO=protein_coding	TGME49_234450	27 kDa	3.4351	2.8528
60	hypothetical protein | location=TGME49_chrVIIa:3729068-3730459(+) | length=128 | sequence_SO=chromosome | SO=protein_coding	TGME49_201880	15 kDa	3.3918	4.6612
61	ubiquitin, putative | location=TGME49_chrXII:3870805-3872909(+) | length=216 | sequence_SO=chromosome | SO=protein_coding	TGME49_248460	24 kDa	3.3904	3.3241
62	hypothetical protein | location=TGME49_chrVIIb:427195-429729(-) | length=136 | sequence_SO=chromosome | SO=protein_coding	TGME49_263630	15 kDa	3.3068	2.7462
63	hypothetical protein | location=TGME49_chrII:405254-406852(+) | length=159 | sequence_SO=chromosome | SO=protein_coding	TGME49_221510	18 kDa	3.2716	5.1755
64	hypothetical protein | location=TGME49_chrVIIb:2475487-2477347(-) | length=157 | sequence_SO=chromosome | SO=protein_coding	TGME49_260180	18 kDa	3.2364	2.6877
65	hypothetical protein | location=TGME49_chrX:1574363-1576182(+) | length=92 | sequence_SO=chromosome | SO=protein_coding	TGME49_226500	11 kDa	3.1916	3.7652
66	myosin regulatory light chain, putative | location=TGME49_chrXI:4979605-4982989(+) | length=206 | sequence_SO=chromosome | SO=protein_coding	TGME49_315780	23 kDa	3.1422	2.1649
67	hypothetical protein | location=TGME49_chrVIII:4277392-4279150(+) | length=234 | sequence_SO=chromosome | SO=protein_coding	TGME49_271930	26 kDa	3.0174	2.5059
68	membrane protein | location=TGME49_chrVI:2347093-2347452(+) | length=119 | sequence_SO=chromosome | SO=protein_coding	TGME49_242840	14 kDa	2.9959	3.3208
69	cytochrome c1, heme protein | location=TGME49_chrXII:2840190-2843546(+) | length=398 | sequence_SO=chromosome | SO=protein_coding	TGME49_246540	46 kDa	2.9898	3.5638
70	ribosomal protein RPL18A (RPL18A) | location=TGME49_chrVIIb:1092681-1094792(+) | length=183 | sequence_SO=chromosome | SO=protein_coding	TGME49_262670	21 kDa	2.9847	2.4787
71	strictosidine synthase subfamily protein | location=TGME49_chrIX:3332822-3338264(-) | length=456 | sequence_SO=chromosome | SO=protein_coding	TGME49_289580	49 kDa	2.8871	2.1913
72	hypothetical protein | location=TGME49_chrVIII:1406518-1410847(+) | length=571 | sequence_SO=chromosome | SO=protein_coding	TGME49_231410	65 kDa	2.8693	5.3456
73	COPI associated protein, putative | location=TGME49_chrVIIb:2200500-2203326(+) | length=270 | sequence_SO=chromosome | SO=protein_coding	TGME49_260500	30 kDa	2.7908	3.0744
74	phosphate carrier, putative | location=TGME49_chrXII:5706616-5710057(-) | length=479 | sequence_SO=chromosome | SO=protein_coding	TGME49_278990	53 kDa	2.7794	3.9892
75	glutathione s-transferase, n-terminal domain containing protein | location=TGME49_chrIX:5756666-5762769(-) | length=333 | sequence_SO=chromosome | SO=protein_coding	TGME49_306030	38 kDa	2.7528	2.5649
76	ribosomal protein RPL23 (RPL23) | location=TGME49_chrXI:2419070-2421163(-) | length=139 | sequence_SO=chromosome | SO=protein_coding	TGME49_312090	15 kDa	2.702	1.6546
77	rhoptry metalloprotease toxolysin TLN1 (TLN1) | location=TGME49_chrVIII:5564529-5572655(+) | length=1645 | sequence_SO=chromosome | SO=protein_coding	TGME49_269885	182 kDa	2.5046	3.0602
78	hypothetical protein | location=TGME49_chrIa:277840-279989(-) | length=243 | sequence_SO=chromosome | SO=protein_coding	TGME49_293360	27 kDa	2.4481	1.7076
79	Cluster of rhoptry protein ROP7 (ROP7) | location=TGME49_chrIa:1408573-1410300(-) | length=575 | sequence_SO=chromosome | SO=protein_coding (TGME49_295110)	TGME49_295110 [2]	63 kDa	2.4316	2.2904
79.1	rhoptry protein ROP7 (ROP7) | location=TGME49_chrIa:1408573-1410300(-) | length=575 | sequence_SO=chromosome | SO=protein_coding	TGME49_295110	63 kDa	2.5857	2.4717
79.2	rhoptry protein ROP4 (ROP4) | location=TGME49_chrIa:1413184-1414491(-) | length=382 | sequence_SO=chromosome | SO=protein_coding	TGME49_295125	42 kDa	2.2775	2.1092
80	hypothetical protein | location=TGME49_chrX:7047653-7049221(-) | length=111 | sequence_SO=chromosome | SO=protein_coding	TGME49_215610	13 kDa	2.4289	3.7567
81	ribosomal protein RPS4 (RPS4) | location=TGME49_chrIb:62048-65198(-) | length=312 | sequence_SO=chromosome | SO=protein_coding	TGME49_207440	36 kDa	2.3947	3.2275
82	hypothetical protein | location=TGME49_chrVIII:6261886-6267613(+) | length=536 | sequence_SO=chromosome | SO=protein_coding	TGME49_268830	61 kDa	2.3602	2.2754
83	hypothetical protein | location=TGME49_chrVIIb:222376-223038(-) | length=220 | sequence_SO=chromosome | SO=protein_coding	TGME49_264040	25 kDa	2.3601	2.7929
84	calmodulin CAM1 (CAM1) | location=TGME49_chrXII:3024372-3024911(-) | length=179 | sequence_SO=chromosome | SO=protein_coding	TGME49_246930	19 kDa	2.318	1.9251
85	hypothetical protein | location=TGME49_chrIX:610582-611919(+) | length=230 | sequence_SO=chromosome | SO=protein_coding	TGME49_267500	26 kDa	2.1983	1.5112
86	hypothetical protein | location=TGME49_chrVIIb:3404561-3406033(+) | length=284 | sequence_SO=chromosome | SO=protein_coding	TGME49_258470	32 kDa	2.1878	1.5583
87	hypothetical protein | location=TGME49_chrVIIb:4555610-4557168(-) | length=256 | sequence_SO=chromosome | SO=protein_coding	TGME49_256030	29 kDa	2.1266	1.7661
88	hypothetical protein | location=TGME49_chrIa:1808086-1809997(+) | length=268 | sequence_SO=chromosome | SO=protein_coding	TGME49_295360	30 kDa	2.0889	1.4675
89	Cg8 family protein | location=TGME49_chrVIIb:1111172-1113031(+) | length=204 | sequence_SO=chromosome | SO=protein_coding	TGME49_262640	24 kDa	2.0459	2.0656
90	rhoptry protein ROP5 (ROP5) | location=TGME49_chrXII:566721-568370(-) | length=549 | sequence_SO=chromosome | SO=protein_coding	TGME49_308090	61 kDa	2.0296	2.2897
91	ribosomal protein RPL7 (RPL7) | location=TGME49_chrXI:4309840-4313516(+) | length=258 | sequence_SO=chromosome | SO=protein_coding	TGME49_314810	30 kDa	2.0287	1.427
92	atp synthase F1, epsilon subunit, putative | location=TGME49_chrXI:4315997-4317872(-) | length=73 | sequence_SO=chromosome | SO=protein_coding	TGME49_314820	8 kDa	2.0127	4.2557
93	ribosomal protein RPL18 (RPL18) | location=TGME49_chrXII:290951-294076(+) | length=187 | sequence_SO=chromosome | SO=protein_coding	TGME49_300000	21 kDa	1.9678	0.98728
94	ribosomal protein RPL9 (RPL9) | location=TGME49_chrV:2713061-2715476(+) | length=190 | sequence_SO=chromosome | SO=protein_coding	TGME49_284560	21 kDa	1.9367	0.71872
95	ribosomal protein RPS5 (RPS5) | location=TGME49_chrVI:1972856-1973922(-) | length=192 | sequence_SO=chromosome | SO=protein_coding	TGME49_242330	22 kDa	1.9065	2.4137
96	vesicle-associated membrane protein, putative | location=TGME49_chrVIII:779372-784557(+) | length=221 | sequence_SO=chromosome | SO=protein_coding	TGME49_230430	25 kDa	1.8938	1.9041
97	hypothetical protein | location=TGME49_chrIX:6239551-6241640(-) | length=286 | sequence_SO=chromosome | SO=protein_coding	TGME49_306650	32 kDa	1.8866	1.8272
98	carrier superfamily protein | location=TGME49_chrXII:3807623-3808699(-) | length=358 | sequence_SO=chromosome | SO=protein_coding	TGME49_248320	39 kDa	1.8242	3.0449
99	GTP-binding nuclear protein ran/tc4 | location=TGME49_chrXII:3816745-3819802(+) | length=229 | sequence_SO=chromosome | SO=protein_coding	TGME49_248340	26 kDa	1.7845	0.96915
100	GAP40 protein (GAP40) | location=TGME49_chrXII:4901644-4902919(+) | length=385 | sequence_SO=chromosome | SO=protein_coding	TGME49_249850	43 kDa	1.766	1.2977
101	ATP synthase, putative | location=TGME49_chrX:1872830-1874941(-) | length=183 | sequence_SO=chromosome | SO=protein_coding	TGME49_226000	19 kDa	1.7613	1.1129
102	multi-pass transmembrane protein | location=TGME49_chrIX:512128-520445(+) | length=508 | sequence_SO=chromosome | SO=protein_coding	TGME49_267620	58 kDa	1.719	2.5349
103	microneme protein MIC3 (MIC3) | location=TGME49_chrIV:912578-913851(+) | length=383 | sequence_SO=chromosome | SO=protein_coding	TGME49_319560	41 kDa	1.7116	2.0385
104	hypothetical protein | location=TGME49_chrIb:1411135-1412634(+) | length=218 | sequence_SO=chromosome | SO=protein_coding	TGME49_209720	23 kDa	1.6938	1.4067
105	hypothetical protein | location=TGME49_chrX:738041-739608(-) | length=85 | sequence_SO=chromosome | SO=protein_coding	TGME49_227920	10 kDa	1.6873	1.4013
106	rhoptry protein ROP17 (ROP17) | location=TGME49_chrVIIb:3321930-3323756(-) | length=608 | sequence_SO=chromosome | SO=protein_coding	TGME49_258580	69 kDa	1.6774	1.1891
107	cytochrome C oxidase subunit IIa, putative | location=TGME49_chrX:1517465-1519871(+) | length=299 | sequence_SO=chromosome | SO=protein_coding	TGME49_226590	35 kDa	1.6447	1.823
108	calmodulin, putative | location=TGME49_chrVIII:5796611-5797662(-) | length=87 | sequence_SO=chromosome | SO=protein_coding	TGME49_269442	10 kDa	1.6339	1.357
109	ribosomal protein RPS16 (RPS16) | location=TGME49_chrVIIb:856869-858555(+) | length=211 | sequence_SO=chromosome | SO=protein_coding	TGME49_263040	24 kDa	1.6253	1.6628
110	hypothetical protein | location=TGME49_chrXII:5879642-5883298(+) | length=433 | sequence_SO=chromosome | SO=protein_coding	TGME49_278780	46 kDa	1.6077	1.4964
111	ribosomal protein RPS13 (RPS13) | location=TGME49_chrVIII:5240753-5243012(-) | length=151 | sequence_SO=chromosome | SO=protein_coding	TGME49_270380	17 kDa	1.5902	1.3206
112	hypothetical protein | location=TGME49_chrXI:5213009-5213269(+) | length=86 | sequence_SO=chromosome | SO=protein_coding	TGME49_316255	10 kDa	1.5837	0.74223
113	ATPase synthase subunit alpha, putative | location=TGME49_chrVIIa:1815332-1822685(+) | length=577 | sequence_SO=chromosome | SO=protein_coding	TGME49_204400	62 kDa	1.534	1.0605
114	ribosomal protein RPL21 (RPL21) | location=TGME49_chrXII:2465663-2466136(+) | length=157 | sequence_SO=chromosome | SO=protein_coding	TGME49_245680	18 kDa	1.5062	1.2509
115	ribosomal protein RPL17 (RPL17) | location=TGME49_chrIII:2223870-2226136(-) | length=195 | sequence_SO=chromosome | SO=protein_coding	TGME49_299050	22 kDa	1.451	2.312
116	mitochondria-associated granulocyte macrophage CSF signaling molecule, putative | location=TGME49_chrXII:4940493-4941586(-) | length=136 | sequence_SO=chromosome | SO=protein_coding	TGME49_249910	15 kDa	1.4299	0.47203
117	hypothetical protein | location=TGME49_chrIX:3594517-3597835(-) | length=229 | sequence_SO=chromosome | SO=protein_coding	TGME49_290030	27 kDa	1.4139	2.8528
118	hypothetical protein | location=TGME49_chrII:69390-75955(-) | length=687 | sequence_SO=chromosome | SO=protein_coding	TGME49_220930	74 kDa	1.3977	1.1608
119	multi-pass transmembrane protein | location=TGME49_chrXII:1010292-1011861(+) | length=389 | sequence_SO=chromosome | SO=protein_coding	TGME49_219270	43 kDa	1.3786	0.61857
120	hypothetical protein | location=TGME49_chrX:6120211-6122528(+) | length=212 | sequence_SO=chromosome | SO=protein_coding	TGME49_214220	23 kDa	1.3546	1.125
121	hypothetical protein | location=TGME49_chrII:1380192-1381747(-) | length=239 | sequence_SO=chromosome | SO=protein_coding	TGME49_223040	27 kDa	1.3497	1.6435
122	hypothetical protein | location=TGME49_chrX:6952371-6956462(-) | length=244 | sequence_SO=chromosome | SO=protein_coding	TGME49_215430	28 kDa	1.342	0.89623
123	mitochondrial inner membrane translocase subunit TIM17, putative | location=TGME49_chrX:6071913-6074021(-) | length=188 | sequence_SO=chromosome | SO=protein_coding	TGME49_214150	20 kDa	1.3295	0.34081
124	acyltransferase domain-containing protein | location=TGME49_chrVI:1481222-1484870(-) | length=281 | sequence_SO=chromosome | SO=protein_coding	TGME49_240860	32 kDa	1.3262	1.1014
125	hypothetical protein | location=TGME49_chrIV:1943945-1944265(+) | length=106 | sequence_SO=chromosome | SO=protein_coding	TGME49_211060	12 kDa	1.3011	0
126	ribosomal protein RPS23 (RPS23) | location=TGME49_chrVIII:371876-374724(+) | length=143 | sequence_SO=chromosome | SO=protein_coding	TGME49_229670	16 kDa	1.2935	1.5004
127	small GTPase Rab2, putative | location=TGME49_chrXI:2396761-2401237(+) | length=214 | sequence_SO=chromosome | SO=protein_coding	TGME49_312050	24 kDa	1.2859	0.82813
128	CAAX metallo endopeptidase | location=TGME49_chrII:103057-107134(+) | length=432 | sequence_SO=chromosome | SO=protein_coding	TGME49_221170	49 kDa	1.2825	1.1967
129	hypothetical protein | location=TGME49_chrVIIa:3779712-3781789(+) | length=267 | sequence_SO=chromosome | SO=protein_coding	TGME49_201800	29 kDa	1.2768	1.8322
130	hypothetical protein | location=TGME49_chrIX:1603702-1604587(+) | length=142 | sequence_SO=chromosome | SO=protein_coding	TGME49_265370	16 kDa	1.2691	1.4698
131	ribosomal protein RPS14 (RPS14) | location=TGME49_chrVIIb:385908-387618(+) | length=156 | sequence_SO=chromosome | SO=protein_coding	TGME49_263700	16 kDa	1.2343	1.426
132	ribosomal protein RPL26 (RPL26) | location=TGME49_chrXII:3831340-3832361(-) | length=141 | sequence_SO=chromosome | SO=protein_coding	TGME49_248390	16 kDa	1.2343	1.025
133	hypothetical protein | location=TGME49_chrXI:6359447-6359890(-) | length=147 | sequence_SO=chromosome | SO=protein_coding	TGME49_216180	16 kDa	1.2231	1.412
134	sp|ALBU_BOVIN|	sp|ALBU_BOVIN|	69 kDa	1.2025	1.2826
135	hypothetical protein | location=TGME49_chrV:1791334-1792982(+) | length=218 | sequence_SO=chromosome | SO=protein_coding	TGME49_286530	25 kDa	1.2018	0.58111
136	glideosome-associated protein with multiple-membrane spans GAPM3 | location=TGME49_chrVIII:4256840-4258623(+) | length=310 | sequence_SO=chromosome | SO=protein_coding	TGME49_271970	34 kDa	1.1967	0.99386
137	SAG-related sequence SRS29B (SAG1) | location=TGME49_chrVIII:2664481-2665491(+) | length=336 | sequence_SO=chromosome | SO=protein_coding	TGME49_233460	35 kDa	1.1758	1.8044
138	myosin H | location=TGME49_chrVI:2462340-2480954(-) | length=1513 | sequence_SO=chromosome | SO=protein_coding	TGME49_243250	170 kDa	1.1654	0.86359
139	hypothetical protein | location=TGME49_chrVIIa:4426421-4431051(-) | length=310 | sequence_SO=chromosome | SO=protein_coding	TGME49_282180	35 kDa	1.1555	0.95964
140	ribosomal protein RPL35A (RPL35A) | location=TGME49_chrXII:4397271-4398997(+) | length=112 | sequence_SO=chromosome | SO=protein_coding	TGME49_249250	13 kDa	1.1267	2.0448
141	hypothetical protein | location=TGME49_chrVIIa:1302144-1304812(-) | length=644 | sequence_SO=chromosome | SO=protein_coding	TGME49_205570	68 kDa	1.1233	1.0215
142	hypothetical protein | location=TGME49_chrXI:5247973-5249431(+) | length=243 | sequence_SO=chromosome | SO=protein_coding	TGME49_316340	27 kDa	1.1152	0.92613
143	ribosomal protein RPS18 (RPS18) | location=TGME49_chrX:2540172-2541420(+) | length=156 | sequence_SO=chromosome | SO=protein_coding	TGME49_225080	18 kDa	1.1024	1.262
144	hypothetical protein | location=TGME49_chrVIIa:944040-945763(-) | length=207 | sequence_SO=chromosome | SO=protein_coding	TGME49_206480	23 kDa	1.0955	1.846
145	glideosome-associated protein with multiple-membrane spans GAPM2B (GAPM2B) | location=TGME49_chrVIIa:722626-724443(+) | length=426 | sequence_SO=chromosome | SO=protein_coding	TGME49_206690	47 kDa	1.0715	0.7713
146	myosin C | location=TGME49_chrVIIb:5017832-5025813(+) | length=1171 | sequence_SO=chromosome | SO=protein_coding	TGME49_255190	133 kDa	1.0708	0.80389
147	ATPase, AAA family protein | location=TGME49_chrX:4365489-4372954(-) | length=588 | sequence_SO=chromosome | SO=protein_coding	TGME49_234420	67 kDa	1.0513	0.87313
148	SPFH domain / Band 7 family protein | location=TGME49_chrII:957187-962670(-) | length=440 | sequence_SO=chromosome | SO=protein_coding	TGME49_222210	47 kDa	1.0479	1.2666
149	ribosomal protein RPL8 (RPL8) | location=TGME49_chrVIIa:2046086-2048555(+) | length=260 | sequence_SO=chromosome | SO=protein_coding	TGME49_204020	28 kDa	1.0453	1.0779
150	hypothetical protein | location=TGME49_chrIX:1064123-1068969(+) | length=582 | sequence_SO=chromosome | SO=protein_coding	TGME49_266630	67 kDa	1.0396	0.94985
151	cytochrome p450 superfamily protein | location=TGME49_chrXI:4969341-4976517(-) | length=553 | sequence_SO=chromosome | SO=protein_coding	TGME49_315770	63 kDa	1.0375	0.8616
152	ribosomal protein RPS8 (RPS8) | location=TGME49_chrXII:2283634-2287444(-) | length=205 | sequence_SO=chromosome | SO=protein_coding	TGME49_245460	24 kDa	1.0344	0.85901
153	histone H2Bv | location=TGME49_chrIb:1546363-1547275(+) | length=123 | sequence_SO=chromosome | SO=protein_coding	TGME49_209910	14 kDa	1.0337	1.2961
154	hypothetical protein | location=TGME49_chrVIIa:527244-530057(+) | length=262 | sequence_SO=chromosome | SO=protein_coding	TGME49_304500	29 kDa	1.0033	0.83326
155	ribosomal protein RPS2 (RPS2) | location=TGME49_chrIX:5449517-5451958(+) | length=269 | sequence_SO=chromosome | SO=protein_coding	TGME49_305520	29 kDa	0.99335	1.7556
156	ribosomal protein RPS3A (RPS3A) | location=TGME49_chrVIII:2235909-2237297(+) | length=259 | sequence_SO=chromosome | SO=protein_coding	TGME49_232710	29 kDa	0.99335	1.4843
157	Ras-related protein Rab11 | location=TGME49_chrIX:3374058-3377385(-) | length=219 | sequence_SO=chromosome | SO=protein_coding	TGME49_289680	25 kDa	0.95694	0.79473
158	ribosomal protein RPL28 (RPL28) | location=TGME49_chrVIII:109585-111045(-) | length=129 | sequence_SO=chromosome | SO=protein_coding	TGME49_229250	15 kDa	0.94545	0
159	ribosomal protein RPL38 (RPL38) | location=TGME49_chrVIII:1229754-1231160(+) | length=84 | sequence_SO=chromosome | SO=protein_coding	TGME49_231080	10 kDa	0.94472	0.78458
160	peroxiredoxin PRX3 (PRX3) | location=TGME49_chrVIII:757258-759362(-) | length=283 | sequence_SO=chromosome | SO=protein_coding	TGME49_230410	31 kDa	0.9417	0.96608
161	WD-40 repeat protein | location=TGME49_chrVIIa:1845988-1847956(+) | length=135 | sequence_SO=chromosome | SO=protein_coding	TGME49_204370	15 kDa	0.93655	1.1631
162	membrane protein, putative | location=TGME49_chrX:2105013-2107255(-) | length=128 | sequence_SO=chromosome | SO=protein_coding	TGME49_225730	15 kDa	0.93655	0.46394
163	hypothetical protein | location=TGME49_chrV:1739793-1740350(-) | length=185 | sequence_SO=chromosome | SO=protein_coding	TGME49_286650	20 kDa	0.93251	0.77443
164	hypothetical protein | location=TGME49_chrXI:4945887-4947472(-) | length=231 | sequence_SO=chromosome | SO=protein_coding	TGME49_315750	26 kDa	0.92491	0.9863
165	ribosomal protein RPL22 (RPL22) | location=TGME49_chrVI:901428-903242(-) | length=133 | sequence_SO=chromosome | SO=protein_coding	TGME49_239760	15 kDa	0.91922	0.45612
166	endoplasmic reticulum retention receptor | location=TGME49_chrVIIb:4573253-4574631(-) | length=223 | sequence_SO=chromosome | SO=protein_coding	TGME49_256000	26 kDa	0.90469	0.75133
167	hypothetical protein | location=TGME49_chrVIIb:254402-255662(-) | length=134 | sequence_SO=chromosome | SO=protein_coding	TGME49_263990	15 kDa	0.89438	2.0883
168	3-ketoacyl-CoA reductase, putative | location=TGME49_chrVIII:4297823-4302700(-) | length=342 | sequence_SO=chromosome | SO=protein_coding	TGME49_271888	38 kDa	0.88486	0.87982
169	Sec61beta family protein | location=TGME49_chrIV:1955865-1957592(+) | length=99 | sequence_SO=chromosome | SO=protein_coding	TGME49_211040	10 kDa	0.88182	1.2953
170	DEAD (Asp-Glu-Ala-Asp) box polypeptide 17 (DDX17) | location=TGME49_chrX:5472440-5476058(-) | length=550 | sequence_SO=chromosome | SO=protein_coding	TGME49_236650	60 kDa	0.87592	0.64238
171	ribosomal protein RPL4 (RPL4) | location=TGME49_chrXI:514541-515887(-) | length=448 | sequence_SO=chromosome | SO=protein_coding	TGME49_309120	49 kDa	0.8691	0.83102
172	leucine rich repeat-containing protein | location=TGME49_chrVIIa:615720-618428(-) | length=338 | sequence_SO=chromosome | SO=protein_coding	TGME49_304670	38 kDa	0.86179	0.7157
173	ribosomal protein RPL13A (RPL13A) | location=TGME49_chrIX:4567863-4570622(-) | length=286 | sequence_SO=chromosome | SO=protein_coding	TGME49_292130	33 kDa	0.8601	0.7143
174	dynein light chain DLC | location=TGME49_chrII:1368821-1369885(+) | length=138 | sequence_SO=chromosome | SO=protein_coding	TGME49_223000	16 kDa	0.85578	0.42727
175	thioredoxin domain-containing protein | location=TGME49_chrXII:3276300-3278416(-) | length=312 | sequence_SO=chromosome | SO=protein_coding	TGME49_247350	34 kDa	0.83121	0.84797
176	hypothetical protein | location=TGME49_chrIb:710331-710948(+) | length=205 | sequence_SO=chromosome | SO=protein_coding	TGME49_208440	22 kDa	0.82229	0.47502
177	hypothetical protein | location=TGME49_chrVI:922959-926363(-) | length=309 | sequence_SO=chromosome | SO=protein_coding	TGME49_239800	34 kDa	0.81747	0.53807
178	hypothetical protein | location=TGME49_chrX:3074852-3076244(-) | length=266 | sequence_SO=chromosome | SO=protein_coding	TGME49_224340	29 kDa	0.80735	0.67049
179	rhoptry kinase family protein ROP11 (incomplete catalytic triad) (ROP11) | location=TGME49_chrX:805942-807519(+) | length=525 | sequence_SO=chromosome | SO=protein_coding	TGME49_227810	58 kDa	0.80569	0.75848
180	preprotein translocase Sec61, putative | location=TGME49_chrVIII:5484134-5488670(-) | length=473 | sequence_SO=chromosome | SO=protein_coding	TGME49_269980	52 kDa	0.80543	0.87429
181	DHHC zinc finger domain-containing protein | location=TGME49_chrXII:5822400-5826238(+) | length=361 | sequence_SO=chromosome | SO=protein_coding	TGME49_278850	40 kDa	0.80471	1.0877
182	eukaryotic initiation factor-4A, putative | location=TGME49_chrXII:5194324-5196361(-) | length=412 | sequence_SO=chromosome | SO=protein_coding	TGME49_250770	47 kDa	0.7978	0.77371
183	GTPase RAB7 (RAB7) | location=TGME49_chrXII:4236732-4241921(-) | length=432 | sequence_SO=chromosome | SO=protein_coding	TGME49_248880	48 kDa	0.77433	0.44895
184	phosphatidylserine decarboxylase | location=TGME49_chrX:2166480-2170208(+) | length=427 | sequence_SO=chromosome | SO=protein_coding	TGME49_225550	48 kDa	0.76089	0.73684
185	hypothetical protein | location=TGME49_chrXI:3085561-3086928(-) | length=455 | sequence_SO=chromosome | SO=protein_coding	TGME49_313080	50 kDa	0.73948	0.61413
186	Cluster of rhoptry protein ROP2A (ROP2A) | location=TGME49_chrX:7156744-7158043(+) | length=433 | sequence_SO=chromosome | SO=protein_coding (TGME49_215785)	TGME49_215785 [2]	49 kDa	0.736	1.0916
186.1	rhoptry protein ROP2A (ROP2A) | location=TGME49_chrX:7156744-7158043(+) | length=433 | sequence_SO=chromosome | SO=protein_coding	TGME49_215785	49 kDa	0.8691	1.2045
186.2	rhoptry protein ROP8 (ROP8) | location=TGME49_chrX:7152824-7154551(+) | length=575 | sequence_SO=chromosome | SO=protein_coding	TGME49_215775	66 kDa	0.6029	0.97878
187	TLAP4 | location=TGME49_chrVIIa:3816891-3819442(+) | length=336 | sequence_SO=chromosome | SO=protein_coding	TGME49_201760	37 kDa	0.72978	0.60607
188	Rab11b | location=TGME49_chrIV:314918-316654(+) | length=226 | sequence_SO=chromosome | SO=protein_coding	TGME49_320480	25 kDa	0.71891	1.0287
189	hypothetical protein | location=TGME49_chrV:2359946-2361255(-) | length=166 | sequence_SO=chromosome | SO=protein_coding	TGME49_285510	18 kDa	0.7187	0.59686
190	elongation factor tu, apicoplast, putative | location=tgme49_asmbl.1944:33883-35088(-) | length=401 | sequence_SO=apicoplast_chromosome | SO=protein_coding	TGME49_302050	44 kDa	0.71693	0.49104
191	alveolin domain containing intermediate filament IMC14 (ALV9) | location=TGME49_chrVIIb:2169501-2173625(+) | length=733 | sequence_SO=chromosome | SO=protein_coding	TGME49_260540	83 kDa	0.71453	0.48175
192	nuclear factor NF4 | location=TGME49_chrVIIa:1293654-1297697(+) | length=497 | sequence_SO=chromosome | SO=protein_coding	TGME49_205580	51 kDa	0.7095	0.49861
193	ribosomal protein RPS11 (RPS11) | location=TGME49_chrX:1181630-1184505(-) | length=161 | sequence_SO=chromosome | SO=protein_coding	TGME49_226970	19 kDa	0.70835	0.8588
194	translocation protein sec62, putative | location=TGME49_chrIa:423051-429569(-) | length=390 | sequence_SO=chromosome | SO=protein_coding	TGME49_293570	45 kDa	0.70591	0.58625
195	vacuolar ATP synthase subunit d, putative | location=TGME49_chrVIIb:3027834-3033993(-) | length=396 | sequence_SO=chromosome | SO=protein_coding	TGME49_259010	45 kDa	0.70375	0.58445
196	TB2/DP1, HVA22 family protein | location=TGME49_chrIV:1583139-1583645(+) | length=168 | sequence_SO=chromosome | SO=protein_coding	TGME49_211710	19 kDa	0.69336	0.35195
197	MSP (Major sperm protein) domain-containing protein | location=TGME49_chrIV:1518877-1519596(+) | length=239 | sequence_SO=chromosome | SO=protein_coding	TGME49_318160	26 kDa	0.68153	0.39803
198	minor histocompatibility antigen h13, putative | location=TGME49_chrX:5743387-5748034(-) | length=417 | sequence_SO=chromosome | SO=protein_coding	TGME49_237150	46 kDa	0.68077	1.1724
199	succinate-Coenzyme A ligase, beta subunit, putative | location=TGME49_chrXI:787257-790480(+) | length=498 | sequence_SO=chromosome | SO=protein_coding	TGME49_309752	53 kDa	0.67306	0.31765
200	signal peptidase subunit protein | location=TGME49_chrXII:234940-235880(-) | length=175 | sequence_SO=chromosome | SO=protein_coding	TGME49_300060	19 kDa	0.66973	0.80852
201	hypothetical protein | location=TGME49_chrIX:5326221-5330716(+) | length=738 | sequence_SO=chromosome | SO=protein_coding	TGME49_305270	82 kDa	0.65573	0.54457
202	transmembrane protein | location=TGME49_chrVI:64123-66582(-) | length=240 | sequence_SO=chromosome | SO=protein_coding	TGME49_238100	27 kDa	0.65428	1.1537
203	hypothetical protein | location=TGME49_chrXII:4737060-4740678(+) | length=568 | sequence_SO=chromosome | SO=protein_coding	TGME49_249690	62 kDa	0.64384	0.39378
204	ribosomal protein RPL11 (RPL11) | location=TGME49_chrXI:830503-832124(+) | length=175 | sequence_SO=chromosome | SO=protein_coding	TGME49_309820	20 kDa	0.64338	1.0543
205	GAP45 | location=TGME49_chrX:3440541-3441278(-) | length=245 | sequence_SO=chromosome | SO=protein_coding	TGME49_223940	27 kDa	0.64145	2.3161
206	cytochrome b | location=tgme49_asmbl.1200:213-1319(-) | length=368 | sequence_SO=supercontig | SO=protein_coding	TGME49_330000	42 kDa	0.63953	0.53111
207	phosphoglycerate mutase | location=TGME49_chrII:1305290-1309361(+) | length=514 | sequence_SO=chromosome | SO=protein_coding	TGME49_222910	56 kDa	0.63701	0.79848
208	hypothetical protein | location=TGME49_chrXII:2943790-2945298(+) | length=502 | sequence_SO=chromosome | SO=protein_coding	TGME49_246720	56 kDa	0.63546	0.3725
209	hypothetical protein | location=TGME49_chrVIIb:3578545-3587693(-) | length=954 | sequence_SO=chromosome | SO=protein_coding	TGME49_258090	106 kDa	0.63312	0.92051
210	ORF E | location=tgme49_asmbl.1944:32527-32844(-) | length=105 | sequence_SO=apicoplast_chromosome | SO=protein_coding	TGME49_302003	13 kDa	0.62861	0
211	hypothetical protein | location=TGME49_chrXII:1198409-1201135(+) | length=325 | sequence_SO=chromosome | SO=protein_coding	TGME49_218940	35 kDa	0.62558	0.80221
212	rhoptry neck protein RON5 (RON5) | location=TGME49_chrXI:2084486-2104219(-) | length=1702 | sequence_SO=chromosome | SO=protein_coding	TGME49_311470	187 kDa	0.62123	0.61781
213	rhoptry neck protein RON2 (RON2) | location=TGME49_chrXII:214954-225453(-) | length=1479 | sequence_SO=chromosome | SO=protein_coding	TGME49_300100	166 kDa	0.61735	0.7197
214	hypothetical protein | location=TGME49_chrXII:2863310-2866992(+) | length=383 | sequence_SO=chromosome | SO=protein_coding	TGME49_246580	43 kDa	0.61543	0.40943
215	heat shock protein HSP70 (HSP70) | location=TGME49_chrVIII:3289396-3291420(-) | length=674 | sequence_SO=chromosome | SO=protein_coding	TGME49_273760	73 kDa	0.60716	0.70398
216	hypothetical protein | location=TGME49_chrVIII:714535-719251(+) | length=949 | sequence_SO=chromosome | SO=protein_coding	TGME49_230340	102 kDa	0.60689	0.50401
217	hypothetical protein | location=TGME49_chrXI:4764431-4765813(+) | length=460 | sequence_SO=chromosome | SO=protein_coding	TGME49_315510	52 kDa	0.59413	0.40926
218	myosin light chain MLC1, putative | location=TGME49_chrXI:1929840-1930665(+) | length=137 | sequence_SO=chromosome | SO=protein_coding	TGME49_311260	14 kDa	0.58892	0.48909
219	cytochrome b(N-terminal)/b6/petB subfamily protein | location=tgme49_asmbl.1201:92-1594(-) | length=403 | sequence_SO=supercontig | SO=protein_coding	TGME49_255060	45 kDa	0.57562	0.38379
220	heat shock protein HSP60 (HSP60) | location=TGME49_chrXII:3411121-3415093(-) | length=575 | sequence_SO=chromosome | SO=protein_coding	TGME49_247550	61 kDa	0.57399	0.71368
221	hypothetical protein | location=TGME49_chrX:4785366-4792756(+) | length=720 | sequence_SO=chromosome | SO=protein_coding	TGME49_235340	77 kDa	0.57202	0.79829
222	hypothetical protein | location=TGME49_chrX:2448305-2451764(+) | length=691 | sequence_SO=chromosome | SO=protein_coding	TGME49_225150	77 kDa	0.57002	0.5325
223	ADP-ribosylation factor family protein | location=TGME49_chrIX:4348909-4351911(+) | length=202 | sequence_SO=chromosome | SO=protein_coding	TGME49_291800	22 kDa	0.56865	0.29257
224	aspartyl protease ASP3 (ASP3) | location=TGME49_chrXII:2846241-2851522(+) | length=643 | sequence_SO=chromosome | SO=protein_coding	TGME49_246550	69 kDa	0.5679	0.23772
225	Cluster of small GTP binding protein rab1a, putative | location=TGME49_chrX:6486806-6490475(+) | length=202 | sequence_SO=chromosome | SO=protein_coding (TGME49_214770)	TGME49_214770 [2]	23 kDa	0.56662	0.47056
225.1	small GTP binding protein rab1a, putative | location=TGME49_chrX:6486806-6490475(+) | length=202 | sequence_SO=chromosome | SO=protein_coding	TGME49_214770	23 kDa	0.79741	0.66224
225.2	Rab18/RabC-family small GTPase | location=TGME49_chrXI:3162665-3166449(+) | length=212 | sequence_SO=chromosome | SO=protein_coding	TGME49_313190	23 kDa	0.33582	0.27889
226	thioredoxin domain-containing protein | location=TGME49_chrIX:1071127-1073277(-) | length=207 | sequence_SO=chromosome | SO=protein_coding	TGME49_266620	23 kDa	0.56211	0.90386
227	ribosomal protein RPL7A (RPL7A) | location=TGME49_chrVIIb:1652920-1655805(+) | length=276 | sequence_SO=chromosome | SO=protein_coding	TGME49_261570	31 kDa	0.55192	0.76752
228	hypothetical protein | location=TGME49_chrVIIa:3523795-3527924(-) | length=793 | sequence_SO=chromosome | SO=protein_coding	TGME49_202200	87 kDa	0.54983	0.45662
229	MC family transporter, putative | location=TGME49_chrXII:4745450-4749021(+) | length=287 | sequence_SO=chromosome | SO=protein_coding	TGME49_249702	31 kDa	0.54728	1.1347
230	ribosomal protein RPL6 (RPL6) | location=TGME49_chrXI:3337418-3338266(+) | length=282 | sequence_SO=chromosome | SO=protein_coding	TGME49_313390	31 kDa	0.54728	0.45451
231	glycoprotein | location=TGME49_chrX:6496460-6498480(+) | length=283 | sequence_SO=chromosome | SO=protein_coding	TGME49_214790	31 kDa	0.54272	0.3206
232	ribosomal protein RPL13 (RPL13) | location=TGME49_chrVIIb:852681-856181(-) | length=355 | sequence_SO=chromosome | SO=protein_coding	TGME49_263050	40 kDa	0.54054	0.68503
233	RNA recognition motif-containing protein | location=TGME49_chrVIIb:1119507-1122427(+) | length=293 | sequence_SO=chromosome | SO=protein_coding	TGME49_262620	32 kDa	0.53602	0.20059
234	dense granule protein GRA3 (GRA3) | location=TGME49_chrX:1049718-1050380(-) | length=220 | sequence_SO=chromosome | SO=protein_coding	TGME49_227280	24 kDa	0.52864	0.43903
235	TIM14 | location=TGME49_chrVIIa:3015623-3016931(+) | length=140 | sequence_SO=chromosome | SO=protein_coding	TGME49_202810	16 kDa	0.52699	0.43765
236	mitochondrial carrier superfamily protein | location=TGME49_chrIa:273178-276097(+) | length=611 | sequence_SO=chromosome | SO=protein_coding	TGME49_293350	66 kDa	0.52537	0.31081
237	hypothetical protein | location=TGME49_chrIX:1308223-1311306(-) | length=451 | sequence_SO=chromosome | SO=protein_coding	TGME49_266090	50 kDa	0.51765	0.61413
238	SAG-related sequence SRS51 (SRS3) | location=TGME49_chrXI:294822-296797(+) | length=472 | sequence_SO=chromosome | SO=protein_coding	TGME49_308840	50 kDa	0.51087	0.42427
239	ribosomal protein RPL27A (RPL27A) | location=TGME49_chrXI:1380846-1382444(-) | length=147 | sequence_SO=chromosome | SO=protein_coding	TGME49_310490	16 kDa	0.50255	0.41736
240	dense-granule antigen DG32 | location=TGME49_chrII:928859-930183(+) | length=300 | sequence_SO=chromosome | SO=protein_coding	TGME49_222170	34 kDa	0.50093	0.41601
241	hypothetical protein | location=TGME49_chrIb:1722505-1724446(+) | length=386 | sequence_SO=chromosome | SO=protein_coding	TGME49_321590	42 kDa	0.5006	0.41574
242	myosin F | location=TGME49_chrXII:5794929-5810468(+) | length=1953 | sequence_SO=chromosome | SO=protein_coding	TGME49_278870	216 kDa	0.49743	0.47383
243	RER1 protein, putative | location=TGME49_chrIX:4229749-4230417(-) | length=222 | sequence_SO=chromosome | SO=protein_coding	TGME49_291300	25 kDa	0.49385	0.41013
244	TLAP1 | location=TGME49_chrV:1766077-1767754(-) | length=388 | sequence_SO=chromosome | SO=protein_coding	TGME49_286600	43 kDa	0.49152	0.4082
245	hypothetical protein | location=TGME49_chrVIII:40558-43844(+) | length=228 | sequence_SO=chromosome | SO=protein_coding	TGME49_229030	25 kDa	0.49136	0.40806
246	protein translocation complex, SEC61 gamma subunit | location=TGME49_chrVIII:737053-738217(-) | length=149 | sequence_SO=chromosome | SO=protein_coding	TGME49_230380	17 kDa	0.48747	0
247	chaperone clp, putative | location=tgme49_asmbl.1944:30220-32484(-) | length=754 | sequence_SO=apicoplast_chromosome | SO=protein_coding	TGME49_302000	89 kDa	0.48072	0.3525
248	ribosomal protein RPL3 (RPL3) | location=TGME49_chrX:993887-996580(-) | length=389 | sequence_SO=chromosome | SO=protein_coding	TGME49_227360	44 kDa	0.47708	0.22046
249	ribosomal protein RPS15 (RPS15) | location=TGME49_chrV:949924-951363(-) | length=150 | sequence_SO=chromosome | SO=protein_coding	TGME49_213350	17 kDa	0.47674	0
250	glyceraldehyde-3-phosphate dehydrogenase GAPDH1 (GAPDH1) | location=TGME49_chrIX:3379273-3381336(-) | length=489 | sequence_SO=chromosome | SO=protein_coding	TGME49_289690	53 kDa	0.47479	0.47488
251	ribosomal protein RPL5 (RPL5) | location=TGME49_chrIV:550949-553977(+) | length=310 | sequence_SO=chromosome | SO=protein_coding	TGME49_320050	35 kDa	0.47354	0.39327
252	cell-cycle-associated protein kinase GSK, putative | location=TGME49_chrIX:1612888-1614697(-) | length=394 | sequence_SO=chromosome | SO=protein_coding	TGME49_265330	44 kDa	0.47291	0.39274
253	heat shock protein HSP90 (HSP90) | location=TGME49_chrIX:2483404-2487798(+) | length=708 | sequence_SO=chromosome | SO=protein_coding	TGME49_288380	82 kDa	0.46429	0.49128
254	brain protein 44 family protein | location=TGME49_chrX:5115043-5115525(+) | length=160 | sequence_SO=chromosome | SO=protein_coding	TGME49_235880	18 kDa	0.45662	0.37921
255	profilin PRF (PRF) | location=TGME49_chrIa:510894-512235(-) | length=165 | sequence_SO=chromosome | SO=protein_coding	TGME49_293690	18 kDa	0.45662	0
256	emp24/gp25L/p24 family protein | location=TGME49_chrXI:1568699-1573498(+) | length=601 | sequence_SO=chromosome | SO=protein_coding	TGME49_310750	65 kDa	0.45244	0.2549
257	ATP synthase F1, delta subunit protein | location=TGME49_chrV:2730684-2732476(-) | length=252 | sequence_SO=chromosome | SO=protein_coding	TGME49_284540	28 kDa	0.44632	0.37066
258	asparagine synthetase, putative | location=TGME49_chrIII:943203-949862(+) | length=588 | sequence_SO=chromosome | SO=protein_coding	TGME49_253430	66 kDa	0.44534	0.5007
259	Cluster of NTPase I | location=TGME49_chrXII:6699033-6699642(-) | length=203 | sequence_SO=chromosome | SO=protein_coding (TGME49_277240)	TGME49_277240 [2]	23 kDa	0.43992	0.36535
259.1	NTPase I | location=TGME49_chrXII:6699033-6699642(-) | length=203 | sequence_SO=chromosome | SO=protein_coding	TGME49_277240	23 kDa	0.56211	0.46682
259.2	NTPase II | location=TGME49_chrXII:6690019-6694742(-) | length=333 | sequence_SO=chromosome | SO=protein_coding	TGME49_277270	37 kDa	0.31774	0.26388
260	hypothetical protein | location=TGME49_chrII:91398-94253(+) | length=435 | sequence_SO=chromosome | SO=protein_coding	TGME49_279100	48 kDa	0.43604	0.36212
261	hypothetical protein | location=TGME49_chrX:1129103-1130675(+) | length=170 | sequence_SO=chromosome | SO=protein_coding	TGME49_227030	19 kDa	0.43227	0
262	alveolin domain containing intermediate filament IMC3 (ALV3) | location=TGME49_chrXI:6475497-6477113(+) | length=538 | sequence_SO=chromosome | SO=protein_coding	TGME49_216000	58 kDa	0.43067	0.50561
263	hypothetical protein | location=TGME49_chrX:5808296-5810442(+) | length=259 | sequence_SO=chromosome | SO=protein_coding	TGME49_237250	29 kDa	0.43051	0.35753
264	hypothetical protein | location=TGME49_chrV:1775544-1778411(-) | length=955 | sequence_SO=chromosome | SO=protein_coding	TGME49_286580	107 kDa	0.42953	0.56197
265	ribosomal protein RPS3 (RPS3) | location=TGME49_chrVIII:1998615-1999591(-) | length=255 | sequence_SO=chromosome | SO=protein_coding	TGME49_232300	29 kDa	0.42673	0.50075
266	heat shock protein | location=TGME49_chrXII:5582774-5587740(-) | length=728 | sequence_SO=chromosome | SO=protein_coding	TGME49_251780	78 kDa	0.42622	0.51953
267	sarco/endoplasmic reticulum Ca2+-ATPase | location=TGME49_chrVIII:763904-776922(+) | length=1093 | sequence_SO=chromosome | SO=protein_coding	TGME49_230420	119 kDa	0.42232	0.45768
268	DEAD (Asp-Glu-Ala-Asp) box polypeptide DDX39 (DDX39) | location=TGME49_chrXI:5844665-5848755(+) | length=434 | sequence_SO=chromosome | SO=protein_coding	TGME49_216860	49 kDa	0.42131	0.27057
269	hypothetical protein | location=TGME49_chrIX:5818330-5822297(+) | length=469 | sequence_SO=chromosome | SO=protein_coding	TGME49_306190	49 kDa	0.41913	0.43219
270	hypothetical protein | location=TGME49_chrXII:348973-351921(-) | length=545 | sequence_SO=chromosome | SO=protein_coding	TGME49_299780	59 kDa	0.41861	0.34765
271	longevity-assurance protein (LAG1) domain-containing protein | location=TGME49_chrV:3019594-3023234(-) | length=342 | sequence_SO=chromosome | SO=protein_coding	TGME49_283710	40 kDa	0.41585	0.34536
272	hypothetical protein | location=TGME49_chrIV:2467886-2471238(+) | length=263 | sequence_SO=chromosome | SO=protein_coding	TGME49_301420	29 kDa	0.41401	0
273	cleft lip and palate transmembrane protein 1 (clptm1) protein | location=TGME49_chrIII:2170949-2178556(+) | length=619 | sequence_SO=chromosome | SO=protein_coding	TGME49_299110	71 kDa	0.40626	0.45489
274	hypothetical protein | location=TGME49_chrIV:568593-570851(+) | length=752 | sequence_SO=chromosome | SO=protein_coding	TGME49_320030	82 kDa	0.40555	0.3368
275	hypothetical protein | location=TGME49_chrVIIb:403970-407773(-) | length=282 | sequence_SO=chromosome | SO=protein_coding	TGME49_263660	30 kDa	0.40538	0.47443
276	hypothetical protein | location=TGME49_chrVIIb:1990938-1992152(+) | length=181 | sequence_SO=chromosome | SO=protein_coding	TGME49_260990	20 kDa	0.40272	0.33445
277	ribosomal protein RPS24 (RPS24) | location=TGME49_chrX:6971088-6972751(-) | length=267 | sequence_SO=chromosome | SO=protein_coding	TGME49_215460	30 kDa	0.40202	0.47031
278	protein tyrosine phosphatase family protein, ptpla protein | location=TGME49_chrXI:1948589-1951160(-) | length=274 | sequence_SO=chromosome | SO=protein_coding	TGME49_311290	31 kDa	0.39872	0.78206
279	rhoptry protein ROP18 (ROP18) | location=TGME49_chrVIIa:1513609-1515273(-) | length=554 | sequence_SO=chromosome | SO=protein_coding	TGME49_205250	63 kDa	0.394	0.53236
280	apical membrane antigen AMA1 | location=TGME49_chrVIIb:4948067-4952962(+) | length=569 | sequence_SO=chromosome | SO=protein_coding	TGME49_255260	63 kDa	0.39161	0.45755
281	ribosomal protein RPSA (RPSA) | location=TGME49_chrIX:1325582-1327921(-) | length=287 | sequence_SO=chromosome | SO=protein_coding	TGME49_266060	32 kDa	0.38451	0.31933
282	heat shock protein 90, putative | location=TGME49_chrVI:3356828-3362144(+) | length=847 | sequence_SO=chromosome | SO=protein_coding	TGME49_244560	97 kDa	0.38265	0.31779
283	hypothetical protein | location=TGME49_chrVIIa:522490-525387(-) | length=294 | sequence_SO=chromosome | SO=protein_coding	TGME49_304490	32 kDa	0.37851	0.44152
284	TLAP3 | location=TGME49_chrX:4816384-4823620(-) | length=583 | sequence_SO=chromosome | SO=protein_coding	TGME49_235380	65 kDa	0.37643	0.31262
285	cytochrome C oxidase subunit IIb, putative | location=TGME49_chrXI:1375397-1375972(+) | length=191 | sequence_SO=chromosome | SO=protein_coding	TGME49_310470	21 kDa	0.37474	0.50451
286	hypothetical protein | location=TGME49_chrVIII:1983753-1985425(-) | length=306 | sequence_SO=chromosome | SO=protein_coding	TGME49_232260	32 kDa	0.37414	0.31071
287	transporter, major facilitator family protein | location=TGME49_chrVIIb:3991431-3993069(-) | length=504 | sequence_SO=chromosome | SO=protein_coding	TGME49_257530	55 kDa	0.37279	0.24026
288	hypothetical protein | location=TGME49_chrVIIb:3113152-3117834(-) | length=916 | sequence_SO=chromosome | SO=protein_coding	TGME49_258870	102 kDa	0.36218	0.38005
289	hypothetical protein | location=TGME49_chrX:1417007-1420419(-) | length=297 | sequence_SO=chromosome | SO=protein_coding	TGME49_226710	33 kDa	0.36159	0.19059
290	polypeptide n-acetylgalactosaminyltransferase 12, putative | location=TGME49_chrVIIb:3194469-3201780(+) | length=692 | sequence_SO=chromosome | SO=protein_coding	TGME49_258770	79 kDa	0.36152	0.40286
291	rhoptry protein ROP13 (ROP13) | location=TGME49_chrXI:2555225-2556427(-) | length=400 | sequence_SO=chromosome | SO=protein_coding	TGME49_312270	45 kDa	0.36131	0.48518
292	eukaryotic translation initiation factor 4A, isoform 3, putative | location=TGME49_chrVIIb:4476055-4479046(+) | length=395 | sequence_SO=chromosome | SO=protein_coding	TGME49_256770	45 kDa	0.3583	0.21515
293	SAG-related sequence SRS52A (SRS52A) | location=TGME49_chrXI:4647415-4649068(+) | length=329 | sequence_SO=chromosome | SO=protein_coding	TGME49_315320	34 kDa	0.35112	0.53595
294	hypothetical protein | location=TGME49_chrXI:306026-309609(-) | length=654 | sequence_SO=chromosome | SO=protein_coding	TGME49_308860	70 kDa	0.34869	0.18409
295	hypothetical protein | location=TGME49_chrVIII:2962033-2974340(+) | length=525 | sequence_SO=chromosome | SO=protein_coding	TGME49_274160	59 kDa	0.34349	0
296	alveolin domain containing intermediate filament IMC8 (ALV10) | location=TGME49_chrX:3007325-3009377(+) | length=202 | sequence_SO=chromosome | SO=protein_coding	TGME49_224520	23 kDa	0.34295	0.4589
297	SAG-related sequence SRS20A (SRS20A) | location=TGME49_chrV:2158758-2160660(-) | length=328 | sequence_SO=chromosome | SO=protein_coding	TGME49_285870	35 kDa	0.34244	0.65714
298	ribosomal protein RPS19 (RPS19) | location=TGME49_chrX:3941333-3943033(-) | length=313 | sequence_SO=chromosome | SO=protein_coding	TGME49_212290	35 kDa	0.34244	0.28439
299	cathepsin CPC2 (CPC2) | location=TGME49_chrIII:127108-135573(-) | length=753 | sequence_SO=chromosome | SO=protein_coding	TGME49_276130	83 kDa	0.34186	0.38014
300	hypothetical protein | location=TGME49_chrVI:1419349-1420475(-) | length=214 | sequence_SO=chromosome | SO=protein_coding	TGME49_240730	23 kDa	0.33935	0
301	dense granule protein GRA9 (GRA9) | location=TGME49_chrXII:5450509-5452072(+) | length=318 | sequence_SO=chromosome | SO=protein_coding	TGME49_251540	35 kDa	0.33885	0
302	elongation factor Tu, putative | location=TGME49_chrVIIb:1315706-1319365(-) | length=552 | sequence_SO=chromosome | SO=protein_coding	TGME49_262380	60 kDa	0.33774	0.28049
303	endonuclease/exonuclease/phosphatase family protein | location=TGME49_chrXII:4317719-4319533(-) | length=541 | sequence_SO=chromosome | SO=protein_coding	TGME49_249030	60 kDa	0.33425	0.27759
304	FAD Malate-dehydrogenase (MDH-FAD) | location=TGME49_chrIX:2581313-2585504(-) | length=550 | sequence_SO=chromosome | SO=protein_coding	TGME49_288500	60 kDa	0.33287	0.55661
305	flavoprotein subunit of succinate dehydrogenase | location=TGME49_chrX:7031532-7041322(-) | length=669 | sequence_SO=chromosome | SO=protein_coding	TGME49_215590	73 kDa	0.33255	0.22494
306	prohibitin family protein, putative | location=TGME49_chrII:630546-632725(+) | length=210 | sequence_SO=chromosome | SO=protein_coding	TGME49_221850	24 kDa	0.32898	0.43903
307	unspecified product (MAG1) | location=TGME49_chrVIII:5311766-5313737(+) | length=452 | sequence_SO=chromosome | SO=protein_coding	TGME49_270240	49 kDa	0.32498	0.12624
308	ribosomal protein RPL15 (RPL15) | location=TGME49_chrX:295200-297430(+) | length=205 | sequence_SO=chromosome | SO=protein_coding	TGME49_228470	24 kDa	0.32241	0.42972
309	hypothetical protein | location=TGME49_chrXI:6494435-6495067(+) | length=210 | sequence_SO=chromosome | SO=protein_coding	TGME49_215980	24 kDa	0.32081	0.61041
310	hypothetical protein | location=TGME49_chrXI:1292319-1294281(+) | length=224 | sequence_SO=chromosome | SO=protein_coding	TGME49_310360	25 kDa	0.31923	0.42521
311	signal peptidase | location=TGME49_chrVIIa:130689-133539(-) | length=223 | sequence_SO=chromosome | SO=protein_coding	TGME49_280740	25 kDa	0.31766	0.26381
312	mitochondrial inner membrane translocase subunit TIM17, putative | location=TGME49_chrX:2112454-2115129(-) | length=229 | sequence_SO=chromosome | SO=protein_coding	TGME49_225710	25 kDa	0.31766	0.26381
313	ribosomal protein RPL10 (RPL10) | location=TGME49_chrIX:2709769-2712080(-) | length=221 | sequence_SO=chromosome | SO=protein_coding	TGME49_288720	25 kDa	0.3161	1.035
314	hypothetical protein | location=TGME49_chrIa:1146284-1147339(-) | length=351 | sequence_SO=chromosome | SO=protein_coding	TGME49_294790	38 kDa	0.31567	0.26216
315	hypothetical protein | location=TGME49_chrVIII:1061637-1064135(+) | length=476 | sequence_SO=chromosome | SO=protein_coding	TGME49_230850	51 kDa	0.31468	0.5973
316	flavodoxin domain-containing protein | location=TGME49_chrXII:803527-815033(+) | length=949 | sequence_SO=chromosome | SO=protein_coding	TGME49_219630	104 kDa	0.30873	0.25639
317	methyltransferase, putative | location=TGME49_chrXI:1038341-1041648(-) | length=224 | sequence_SO=chromosome | SO=protein_coding	TGME49_310070	25 kDa	0.30855	0.25624
318	rhoptry kinase family protein ROP39 (ROP39) | location=TGME49_chrVIIb:1407193-1408959(+) | length=588 | sequence_SO=chromosome | SO=protein_coding	TGME49_262050	65 kDa	0.30635	0.37499
319	hypothetical protein | location=TGME49_chrIX:4841023-4842462(-) | length=479 | sequence_SO=chromosome | SO=protein_coding	TGME49_210370	52 kDa	0.30288	0.32455
320	hypothetical protein | location=TGME49_chrIX:5675736-5678408(-) | length=234 | sequence_SO=chromosome | SO=protein_coding	TGME49_305930	26 kDa	0.29995	0
321	DHHC zinc finger domain-containing protein | location=TGME49_chrIa:530399-538669(+) | length=971 | sequence_SO=chromosome | SO=protein_coding	TGME49_293730	107 kDa	0.29873	0.43623
322	DEAD (Asp-Glu-Ala-Asp) box polypeptide DDX6 (DDX6) | location=TGME49_chrXI:3033376-3037786(-) | length=475 | sequence_SO=chromosome | SO=protein_coding	TGME49_313010	53 kDa	0.29661	0.17914
323	SCP family extracellular subfamily protein | location=TGME49_chrVI:991676-994728(-) | length=246 | sequence_SO=chromosome | SO=protein_coding	TGME49_239890	27 kDa	0.29181	0
324	phospholipase, patatin family protein | location=TGME49_chrX:4042498-4054743(+) | length=994 | sequence_SO=chromosome | SO=protein_coding	TGME49_212130	110 kDa	0.29066	0.20803
325	alba 1 | location=TGME49_chrII:298383-300526(-) | length=247 | sequence_SO=chromosome | SO=protein_coding	TGME49_221380	27 kDa	0.28536	0.23699
326	Bax inhibitor-1, putative | location=TGME49_chrVIIb:4634559-4636284(-) | length=248 | sequence_SO=chromosome | SO=protein_coding	TGME49_255900	28 kDa	0.27919	0.23186
327	pyridine nucleotide-disulfide oxidoreductase domain-containing protein | location=TGME49_chrIb:155910-163530(-) | length=664 | sequence_SO=chromosome | SO=protein_coding	TGME49_207620	71 kDa	0.27738	0.58455
328	ribosomal protein S2, putative | location=tgme49_asmbl.1944:28810-29511(+) | length=233 | sequence_SO=apicoplast_chromosome | SO=protein_coding	TGME49_300700	28 kDa	0.27444	0.22791
329	hypothetical protein | location=TGME49_chrVI:1322525-1324813(+) | length=504 | sequence_SO=chromosome | SO=protein_coding	TGME49_240570	57 kDa	0.27395	0.29273
330	dense granule protein GRA8 (GRA8) | location=TGME49_chrIII:1904580-1905389(+) | length=269 | sequence_SO=chromosome | SO=protein_coding	TGME49_254720	29 kDa	0.26984	0
331	hypothetical protein | location=TGME49_chrIX:445696-446481(-) | length=261 | sequence_SO=chromosome | SO=protein_coding	TGME49_267700	29 kDa	0.26872	0
332	hypothetical protein | location=TGME49_chrX:5769523-5770290(-) | length=255 | sequence_SO=chromosome | SO=protein_coding	TGME49_237180	29 kDa	0.2654	0.22041
333	asparaginyl-tRNA synthetase (NOB+tRNA synthase) | location=TGME49_chrVIII:5220893-5224199(+) | length=676 | sequence_SO=chromosome | SO=protein_coding	TGME49_270510	75 kDa	0.26206	0.26701
334	CMGC kinase, CK2 family | location=TGME49_chrVIIb:827321-832243(+) | length=539 | sequence_SO=chromosome | SO=protein_coding	TGME49_263070	60 kDa	0.26172	0
335	ABC transporter family protein | location=TGME49_chrVIII:6148377-6157183(+) | length=1130 | sequence_SO=chromosome | SO=protein_coding	TGME49_269000	121 kDa	0.2615	0.24771
336	hypothetical protein | location=TGME49_chrVIIb:4576785-4584275(+) | length=670 | sequence_SO=chromosome | SO=protein_coding	TGME49_255980	75 kDa	0.26121	0.16977
337	citrate synthase I | location=TGME49_chrVIII:6222777-6230682(+) | length=560 | sequence_SO=chromosome | SO=protein_coding	TGME49_268890	60 kDa	0.25909	0.27644
338	plasma membrane-type Ca(2+)-ATPase A1 PMCAA1 (PMCAA1) | location=TGME49_chrXI:2425467-2431743(+) | length=1822 | sequence_SO=chromosome | SO=protein_coding	TGME49_312100	199 kDa	0.25803	0.23272
339	hypothetical protein | location=TGME49_chrVI:1457473-1459173(+) | length=566 | sequence_SO=chromosome | SO=protein_coding	TGME49_240810	61 kDa	0.25499	0.15462
340	ADP ribosylation factor ARF1 (ARF1) | location=TGME49_chrIII:119823-123343(-) | length=554 | sequence_SO=chromosome | SO=protein_coding	TGME49_276140	62 kDa	0.25151	0.39626
341	hypothetical protein | location=TGME49_chrXII:2443759-2446395(-) | length=416 | sequence_SO=chromosome | SO=protein_coding	TGME49_245640	47 kDa	0.25034	0.20791
342	glucose-6-phosphate 1-dehydrogenase | location=TGME49_chrIa:697682-705095(+) | length=560 | sequence_SO=chromosome | SO=protein_coding	TGME49_294200	63 kDa	0.2486	0.20646
343	sortilin, putative | location=TGME49_chrIX:3602744-3612505(-) | length=1033 | sequence_SO=chromosome | SO=protein_coding	TGME49_290160	114 kDa	0.24138	0.20047
344	dihydroorotate dehydrogenase reveal, putative | location=TGME49_chrIV:2050198-2060374(-) | length=592 | sequence_SO=chromosome | SO=protein_coding	TGME49_210790	65 kDa	0.23893	0.25442
345	Der1ER1 | location=TGME49_chrIa:784737-785896(-) | length=293 | sequence_SO=chromosome | SO=protein_coding	TGME49_294290	32 kDa	0.23885	0.19836
346	Alpha-galactosidase | location=TGME49_chrIII:2003160-2010880(+) | length=747 | sequence_SO=chromosome | SO=protein_coding	TGME49_254880	82 kDa	0.23841	0.3368
347	DnaJ domain-containing protein | location=TGME49_chrIX:656532-662192(+) | length=425 | sequence_SO=chromosome | SO=protein_coding	TGME49_267430	49 kDa	0.23685	0.1967
348	hypothetical protein | location=TGME49_chrXI:5978726-5980111(+) | length=461 | sequence_SO=chromosome | SO=protein_coding	TGME49_216660	49 kDa	0.23685	0.1967
349	Cluster of rhoptry protein, putative | location=TGME49_chrXI:4572650-4579992(-) | length=1010 | sequence_SO=chromosome | SO=protein_coding (TGME49_315210)	TGME49_315210	116 kDa	0.23608	0.13611
349.1	rhoptry protein, putative | location=TGME49_chrXI:4572650-4579992(-) | length=1010 | sequence_SO=chromosome | SO=protein_coding	TGME49_315210	116 kDa	0.23608	0.13611
350	pyruvate dehydrogenase complex subunit PD-HE1Beta (PDHE1B) | location=TGME49_chrVIII:4085352-4089259(+) | length=470 | sequence_SO=chromosome | SO=protein_coding	TGME49_272290	50 kDa	0.23174	0.26522
351	hypothetical protein | location=TGME49_chrX:1144996-1155370(+) | length=1082 | sequence_SO=chromosome | SO=protein_coding	TGME49_227000	119 kDa	0.2282	0.16021
352	hypothetical protein | location=TGME49_chrII:1114767-1118687(+) | length=627 | sequence_SO=chromosome | SO=protein_coding	TGME49_222400	68 kDa	0.22794	0.29816
353	GAPM1a | location=TGME49_chrVIIa:3274873-3276935(-) | length=305 | sequence_SO=chromosome | SO=protein_coding	TGME49_202500	34 kDa	0.22787	0.41762
354	thioredoxin, putative | location=TGME49_chrX:3357355-3359223(-) | length=622 | sequence_SO=chromosome | SO=protein_coding	TGME49_224060	69 kDa	0.22437	0.23857
355	hypothetical protein | location=TGME49_chrXII:4437985-4441146(+) | length=311 | sequence_SO=chromosome | SO=protein_coding	TGME49_249300	35 kDa	0.21934	0
356	translation elongation factor 2 family protein, putative | location=TGME49_chrVIIa:1385098-1389126(+) | length=952 | sequence_SO=chromosome | SO=protein_coding	TGME49_205470	107 kDa	0.21843	0.21495
357	serine/threonine phosophatase PP1 | location=TGME49_chrXI:1524215-1525690(-) | length=306 | sequence_SO=chromosome | SO=protein_coding	TGME49_310700	35 kDa	0.21786	0
358	hypothetical protein | location=TGME49_chrX:7116236-7127313(+) | length=810 | sequence_SO=chromosome | SO=protein_coding	TGME49_215710	89 kDa	0.21719	0.18037
359	myosin-light-chain kinase | location=TGME49_chrVI:1909999-1911468(+) | length=489 | sequence_SO=chromosome | SO=protein_coding	TGME49_242118 (+1)	53 kDa	0.21716	0
360	succinyl-CoA-synthetase alpha SCSA (SCSA) | location=TGME49_chrIX:3760535-3764070(+) | length=333 | sequence_SO=chromosome | SO=protein_coding	TGME49_290600	35 kDa	0.21712	0.39616
361	rhoptry kinase family protein ROP35 (ROP35) | location=TGME49_chrVIIa:679378-682673(-) | length=640 | sequence_SO=chromosome | SO=protein_coding	TGME49_304740	71 kDa	0.21645	0.17976
362	hypothetical protein | location=TGME49_chrXII:5921830-5923797(-) | length=655 | sequence_SO=chromosome | SO=protein_coding	TGME49_278720	72 kDa	0.21537	0.085441
363	lactate dehydrogenase LDH1 (LDH1) | location=TGME49_chrVIII:2028207-2029734(+) | length=329 | sequence_SO=chromosome | SO=protein_coding	TGME49_232350	36 kDa	0.21423	0.17792
364	MaoC family domain-containing protein | location=TGME49_chrVIII:44726-49745(-) | length=324 | sequence_SO=chromosome | SO=protein_coding	TGME49_229140	36 kDa	0.21142	0
365	ATP-dependent metallopeptidase HflB subfamily protein | location=TGME49_chrVIIa:3150425-3162195(-) | length=1188 | sequence_SO=chromosome | SO=protein_coding	TGME49_202630	128 kDa	0.2111	0.23132
366	chaperonin protein BiP | location=TGME49_chrXI:2225378-2228753(-) | length=668 | sequence_SO=chromosome | SO=protein_coding	TGME49_311720	73 kDa	0.2101	0.17448
367	S-Adenosyl homocysteine hydrolase | location=tgme49_asmbl.1636:1-1005(-) | length=335 | sequence_SO=supercontig | SO=protein_coding	TGME49_326800	36 kDa	0.20936	0
368	EMP/nonaspanin domain family protein | location=TGME49_chrIX:3951040-3958581(-) | length=654 | sequence_SO=chromosome | SO=protein_coding	TGME49_290940	74 kDa	0.20907	0.17363
369	hypothetical protein | location=TGME49_chrVI:88465-89514(+) | length=349 | sequence_SO=chromosome | SO=protein_coding	TGME49_238150	37 kDa	0.2047	0.17
370	14-3-3 protein | location=TGME49_chrVIIb:813151-815788(+) | length=323 | sequence_SO=chromosome | SO=protein_coding	TGME49_263090	37 kDa	0.20405	0.3703
371	inner membrane complex protein IMC2A (IMC2A) | location=TGME49_chrX:520228-525722(-) | length=1491 | sequence_SO=chromosome | SO=protein_coding	TGME49_228170	171 kDa	0.20377	0.25417
372	heat shock protein 75, putative | location=TGME49_chrIa:18785-26221(+) | length=861 | sequence_SO=chromosome | SO=protein_coding	TGME49_292920	95 kDa	0.20219	0.20503
373	rhoptry protein ROP16 (ROP16) | location=TGME49_chrVIIb:1053320-1055443(-) | length=707 | sequence_SO=chromosome | SO=protein_coding	TGME49_262730	76 kDa	0.20155	0
374	integral membrane protein, GNS1/SUR4 family protein, putative | location=TGME49_chrVIIa:1463732-1465679(-) | length=318 | sequence_SO=chromosome | SO=protein_coding	TGME49_205350	38 kDa	0.20087	0.16682
375	eukaryotic initiation factor-3, delta subunit, putative | location=TGME49_chrIX:3473649-3478897(+) | length=335 | sequence_SO=chromosome | SO=protein_coding	TGME49_289830	38 kDa	0.20087	0
376	Sjogren's syndrome/scleroderma autoantigen 1 (Autoantigen p27) protein | location=TGME49_chrX:3953192-3957028(-) | length=351 | sequence_SO=chromosome | SO=protein_coding	TGME49_212260	38 kDa	0.20025	0
377	apicoplast triosephosphate translocator APT1 (APT1) | location=TGME49_chrVIIb:1876420-1877478(+) | length=352 | sequence_SO=chromosome | SO=protein_coding	TGME49_261070	38 kDa	0.20025	0
378	DnaJ domain-containing protein | location=TGME49_chrVIII:1785133-1796574(-) | length=869 | sequence_SO=chromosome | SO=protein_coding	TGME49_232050	96 kDa	0.20018	0.16625
379	DnaJ family Sec63 protein | location=TGME49_chrVIIb:2106666-2113172(-) | length=675 | sequence_SO=chromosome | SO=protein_coding	TGME49_260630	77 kDa	0.19998	0.21212
380	rhoptry kinase family protein ROP40 (incomplete catalytic triad) (ROP40) | location=TGME49_chrIX:4435031-4438065(+) | length=525 | sequence_SO=chromosome | SO=protein_coding	TGME49_291960	58 kDa	0.19762	0.16412
381	hypothetical protein | location=TGME49_chrII:86643-88946(+) | length=363 | sequence_SO=chromosome | SO=protein_coding	TGME49_220950	39 kDa	0.19658	0.46432
382	hypothetical protein | location=TGME49_chrX:4329853-4331324(+) | length=347 | sequence_SO=chromosome | SO=protein_coding	TGME49_234380	39 kDa	0.19598	0.16276
383	BCS1 family isoform 9, putative | location=TGME49_chrVI:2670449-2679042(+) | length=533 | sequence_SO=chromosome | SO=protein_coding	TGME49_243490	59 kDa	0.19443	0.10471
384	Ctr copper transporter family protein | location=TGME49_chrVIIb:1065932-1067717(+) | length=375 | sequence_SO=chromosome | SO=protein_coding	TGME49_262710	41 kDa	0.18526	0
385	hypothetical protein | location=TGME49_chrVIIb:3122191-3125539(+) | length=976 | sequence_SO=chromosome | SO=protein_coding	TGME49_258860	105 kDa	0.18248	0.21897
386	alveolin domain containing intermediate filament IMC5 (ALV11) | location=TGME49_chrX:3002155-3005647(-) | length=584 | sequence_SO=chromosome | SO=protein_coding	TGME49_224530	63 kDa	0.18198	0.098164
387	transporter, major facilitator family protein | location=TGME49_chrIV:573705-575471(-) | length=588 | sequence_SO=chromosome | SO=protein_coding	TGME49_320020	63 kDa	0.18095	0.15028
388	fumarate hydratase | location=TGME49_chrIX:710487-716309(+) | length=776 | sequence_SO=chromosome | SO=protein_coding	TGME49_267330	84 kDa	0.18088	0.15022
389	hypothetical protein | location=TGME49_chrXI:1299304-1304718(+) | length=595 | sequence_SO=chromosome | SO=protein_coding	TGME49_310370	64 kDa	0.17861	0.096392
390	SAG-related sequence SRS16C (BSR4 ) | location=TGME49_chrIV:445716-446912(-) | length=398 | sequence_SO=chromosome | SO=protein_coding	TGME49_320180	42 kDa	0.17809	0.23058
391	rhoptry neck protein RON4 (RON4) | location=TGME49_chrVIII:20265-27490(+) | length=984 | sequence_SO=chromosome | SO=protein_coding	TGME49_229010	107 kDa	0.17804	0.28316
392	hypothetical protein | location=TGME49_chrIX:5600114-5601823(+) | length=407 | sequence_SO=chromosome | SO=protein_coding	TGME49_305810	42 kDa	0.1776	0.14749
393	fructose-bisphospatase II | location=TGME49_chrXII:3385801-3389686(+) | length=381 | sequence_SO=chromosome | SO=protein_coding	TGME49_247510	42 kDa	0.1776	0.14749
394	calreticulin family protein | location=TGME49_chrXI:1257092-1262767(+) | length=578 | sequence_SO=chromosome | SO=protein_coding	TGME49_310320	64 kDa	0.1773	0.095701
395	rhomboid protease ROM6 (ROM6) | location=TGME49_chrXII:2411411-2416339(-) | length=588 | sequence_SO=chromosome | SO=protein_coding	TGME49_245590	65 kDa	0.1741	0.094016
396	hypothetical protein | location=TGME49_chrVIIb:2605077-2607307(+) | length=623 | sequence_SO=chromosome | SO=protein_coding	TGME49_259940	66 kDa	0.17224	0.14304
397	membrane protein FtsH1 | location=TGME49_chrVIIb:2827761-2834609(-) | length=1250 | sequence_SO=chromosome | SO=protein_coding	TGME49_259260	137 kDa	0.16676	0.11403
398	peptidase S15, putative | location=TGME49_chrXII:1470155-1473959(-) | length=412 | sequence_SO=chromosome | SO=protein_coding	TGME49_218540	45 kDa	0.16656	0.21515
399	isocitrate dehydrogenase | location=TGME49_chrXI:3132733-3138618(-) | length=621 | sequence_SO=chromosome | SO=protein_coding	TGME49_313140	68 kDa	0.16601	0.29651
400	aconitate hydratase ACN/IRP | location=TGME49_chrX:1400984-1408155(-) | length=1055 | sequence_SO=chromosome | SO=protein_coding	TGME49_226730	115 kDa	0.16541	0.10834
401	pyruvate dehydrogenase E1 component, beta subunit, putative | location=TGME49_chrXI:4061396-4065036(+) | length=423 | sequence_SO=chromosome | SO=protein_coding	TGME49_314400	46 kDa	0.16444	0.13656
402	hypothetical protein | location=TGME49_chrVIIa:4245735-4248020(-) | length=655 | sequence_SO=chromosome | SO=protein_coding	TGME49_281650	71 kDa	0.1597	0.13263
403	hypothetical protein | location=TGME49_chrIX:2700053-2705671(-) | length=661 | sequence_SO=chromosome | SO=protein_coding	TGME49_288710	71 kDa	0.15891	0.13197
404	clathrin heavy chain, putative | location=TGME49_chrIX:3962472-3974679(-) | length=1731 | sequence_SO=chromosome | SO=protein_coding	TGME49_290950	195 kDa	0.1562	0.27783
405	carrier superfamily protein | location=TGME49_chrIb:777557-783090(-) | length=670 | sequence_SO=chromosome | SO=protein_coding	TGME49_208560	72 kDa	0.15608	0.12962
406	Ser/Thr phosphatase family protein | location=TGME49_chrII:1893729-1900644(-) | length=651 | sequence_SO=chromosome | SO=protein_coding	TGME49_297650	73 kDa	0.15558	0.22532
407	hypothetical protein | location=TGME49_chrVIII:1099135-1104126(-) | length=453 | sequence_SO=chromosome | SO=protein_coding	TGME49_230910	48 kDa	0.15456	0.12836
408	microneme protein MIC1 (MIC1) | location=TGME49_chrIX:4395345-4397688(-) | length=456 | sequence_SO=chromosome | SO=protein_coding	TGME49_291890	49 kDa	0.15382	0.12775
409	eukaryotic translation initiation factor 3 subunit 6 interacting protein | location=TGME49_chrVIII:3492252-3498123(-) | length=639 | sequence_SO=chromosome | SO=protein_coding	TGME49_273460	75 kDa	0.15025	0.12478
410	vacuolar proton translocating ATPase subunit A, putative | location=TGME49_chrVIII:2280473-2285136(-) | length=909 | sequence_SO=chromosome | SO=protein_coding	TGME49_232830	101 kDa	0.14921	0.30267
411	diaminopimelate decarboxylase | location=TGME49_chrXII:5906800-5910391(-) | length=686 | sequence_SO=chromosome | SO=protein_coding	TGME49_278740	76 kDa	0.14909	0.1687
412	nucleoside transporter protein | location=TGME49_chrVI:3260775-3262483(-) | length=462 | sequence_SO=chromosome | SO=protein_coding	TGME49_244440	51 kDa	0.14647	0.18839
413	microneme protein MIC13 (MIC13) | location=TGME49_chrVIIb:2470805-2473311(+) | length=468 | sequence_SO=chromosome | SO=protein_coding	TGME49_260190	51 kDa	0.14515	0.18664
414	mitochondrial carrier superfamily protein | location=TGME49_chrVI:2062390-2068111(-) | length=486 | sequence_SO=chromosome | SO=protein_coding	TGME49_242460	51 kDa	0.14515	0.12054
415	glyceraldehyde-3-phosphate dehydrogenase GAPDH2 (GAPDH2) | location=TGME49_chrVIII:6002854-6006768(-) | length=995 | sequence_SO=chromosome | SO=protein_coding	TGME49_269190	105 kDa	0.14323	0.15103
416	enolase 2 | location=TGME49_chrVIII:6250570-6252648(-) | length=475 | sequence_SO=chromosome | SO=protein_coding	TGME49_268850	52 kDa	0.14321	0.11893
417	lipoyltransferase and lipoate-protein ligase subfamily protein | location=TGME49_chrVIII:4341797-4346896(+) | length=476 | sequence_SO=chromosome | SO=protein_coding	TGME49_271820	52 kDa	0.14226	0.11814
418	membrane protein, putative | location=TGME49_chrXI:997770-1003411(+) | length=719 | sequence_SO=chromosome | SO=protein_coding	TGME49_310000	79 kDa	0.14186	0.076944
419	Acetyl-coenzyme A synthetase 2, putative | location=TGME49_chrIX:1050563-1059596(+) | length=714 | sequence_SO=chromosome | SO=protein_coding	TGME49_266640	80 kDa	0.14061	0.15893
420	phosphatidylserine decarboxylase | location=TGME49_chrVIII:5535689-5544115(-) | length=968 | sequence_SO=chromosome | SO=protein_coding	TGME49_269920	108 kDa	0.1392	0.085402
421	phospholipase/carboxylesterase | location=TGME49_chrIII:1884115-1886854(+) | length=497 | sequence_SO=chromosome | SO=protein_coding	TGME49_254690	54 kDa	0.13739	0.1141
422	XPG N-terminal domain-containing protein | location=TGME49_chrX:3958323-3962416(+) | length=767 | sequence_SO=chromosome | SO=protein_coding	TGME49_212250	87 kDa	0.12879	0.10696
423	transporter, major facilitator family protein | location=TGME49_chrXI:5220074-5222023(-) | length=531 | sequence_SO=chromosome | SO=protein_coding	TGME49_316280	58 kDa	0.12835	0.16445
424	AMP-binding enzyme domain-containing protein | location=TGME49_chrXI:1044538-1048223(-) | length=789 | sequence_SO=chromosome | SO=protein_coding	TGME49_310080	88 kDa	0.12743	0
425	hypothetical protein | location=TGME49_chrX:145279-150860(-) | length=542 | sequence_SO=chromosome | SO=protein_coding	TGME49_228770	59 kDa	0.12583	0.1045
426	hypothetical protein | location=TGME49_chrIX:784608-786293(+) | length=561 | sequence_SO=chromosome | SO=protein_coding	TGME49_267090	60 kDa	0.12342	0
427	rhoptry kinase family protein ROP24 (incomplete catalytic triad) (ROP24) | location=TGME49_chrIII:512499-514106(+) | length=535 | sequence_SO=chromosome | SO=protein_coding	TGME49_252360	61 kDa	0.12201	0.15613
428	phosphoribosylpyrophosphate synthetase | location=TGME49_chrV:128008-130772(+) | length=557 | sequence_SO=chromosome | SO=protein_coding	TGME49_220100	61 kDa	0.12155	0
429	facilitative glucose transporter GT1 (GT1) | location=TGME49_chrX:6248361-6250678(+) | length=568 | sequence_SO=chromosome | SO=protein_coding	TGME49_214320	62 kDa	0.12019	0.15373
430	2-oxoglutarate dehydrogenase e1 component, mitochondrial precursor, putative | location=TGME49_chrVI:3107736-3115189(-) | length=1116 | sequence_SO=chromosome | SO=protein_coding	TGME49_244200	124 kDa	0.1201	0.15361
431	Phytanoyl-CoA dioxygenase (PhyH) superfamily protein | location=TGME49_chrXI:3843470-3851627(+) | length=892 | sequence_SO=chromosome | SO=protein_coding	TGME49_313970	96 kDa	0.11594	0.063115
432	dehydrogenase E1 component family protein | location=TGME49_chrVI:710264-716085(-) | length=571 | sequence_SO=chromosome | SO=protein_coding	TGME49_239490	64 kDa	0.11586	0.096219
433	hypothetical protein | location=TGME49_chrX:6677828-6682587(+) | length=921 | sequence_SO=chromosome | SO=protein_coding	TGME49_215010	97 kDa	0.11456	0
434	hypothetical protein | location=TGME49_chrII:1593114-1599910(-) | length=871 | sequence_SO=chromosome | SO=protein_coding	TGME49_297180	98 kDa	0.11416	0
435	hypothetical protein | location=TGME49_chrVI:616583-623080(+) | length=1265 | sequence_SO=chromosome | SO=protein_coding	TGME49_239400	134 kDa	0.11117	0.092323
436	peptidase, M28 family protein | location=TGME49_chrX:1998525-2009384(+) | length=1555 | sequence_SO=chromosome | SO=protein_coding	TGME49_225850	168 kDa	0.11104	0.11174
437	non-proton pumping type-II NADH dehydrogenase I (NDH2-I) | location=TGME49_chrIb:1076422-1079214(+) | length=618 | sequence_SO=chromosome | SO=protein_coding	TGME49_209150	67 kDa	0.11029	0
438	glycogen phosphorylase 1, putative | location=TGME49_chrXI:1511130-1516306(+) | length=913 | sequence_SO=chromosome | SO=protein_coding	TGME49_310670	106 kDa	0.10531	0.057412
439	2-oxo acid dehydrogenases acyltransferase (catalytic domain) domain-containing protein | location=TGME49_chrIV:660862-667250(-) | length=669 | sequence_SO=chromosome | SO=protein_coding	TGME49_319920	70 kDa	0.1049	0.13373
440	parasite porphobilinogen synthase PBGS (PBGS) | location=TGME49_chrIII:1284337-1292277(-) | length=658 | sequence_SO=chromosome | SO=protein_coding	TGME49_253900	71 kDa	0.10321	0.085715
441	acyl-CoA:cholesterol acyltransferase alpha ACAT1-alpha (ACAT1A) | location=TGME49_chrVIIb:372411-382026(-) | length=635 | sequence_SO=chromosome | SO=protein_coding	TGME49_263710	72 kDa	0.10288	0.085441
442	P-type ATPase4, putative | location=TGME49_chrXII:5948867-5961962(+) | length=1338 | sequence_SO=chromosome | SO=protein_coding	TGME49_278660	145 kDa	0.10257	0.063168
443	NADH dehydrogenase (NDH2-II) | location=TGME49_chrIX:2754569-2762254(+) | length=657 | sequence_SO=chromosome | SO=protein_coding	TGME49_288830	72 kDa	0.10223	0.17767
444	rhoptry neck protein RON3 (RON3) | location=TGME49_chrX:3453595-3464270(+) | length=1958 | sequence_SO=chromosome | SO=protein_coding	TGME49_223920	223 kDa	0.099913	0.068642
445	hypothetical protein | location=TGME49_chrV:1168098-1172978(-) | length=1015 | sequence_SO=chromosome | SO=protein_coding	TGME49_213610	111 kDa	0.099441	0.05426
446	hypothetical protein | location=TGME49_chrIa:1653589-1657898(-) | length=683 | sequence_SO=chromosome | SO=protein_coding	TGME49_295650	75 kDa	0.098619	0.081902
447	hypothetical protein | location=TGME49_chrX:5890527-5893340(-) | length=720 | sequence_SO=chromosome | SO=protein_coding	TGME49_237460	75 kDa	0.09772	0.081155
448	hypothetical protein | location=TGME49_chrVIIb:3605021-3612665(-) | length=678 | sequence_SO=chromosome | SO=protein_coding	TGME49_258070	76 kDa	0.097129	0
449	endonuclease/exonuclease/phosphatase family protein | location=TGME49_chrIa:148267-156009(+) | length=682 | sequence_SO=chromosome | SO=protein_coding	TGME49_293190	76 kDa	0.096546	0
450	hypothetical protein | location=TGME49_chrVIII:1255324-1261984(+) | length=711 | sequence_SO=chromosome | SO=protein_coding	TGME49_231130	77 kDa	0.0954	0.16531
451	tryptophanyl-tRNA synthetase (TrpRS2) | location=TGME49_chrIX:2473710-2478137(+) | length=689 | sequence_SO=chromosome | SO=protein_coding	TGME49_288360	77 kDa	0.0954	0.16531
452	hypothetical protein | location=TGME49_chrII:1123132-1132980(+) | length=709 | sequence_SO=chromosome | SO=protein_coding	TGME49_222410	78 kDa	0.094836	0.12065
453	transmembrane amino acid transporter protein | location=TGME49_chrX:1836342-1842447(+) | length=717 | sequence_SO=chromosome | SO=protein_coding	TGME49_226060	78 kDa	0.094557	0.078528
454	B-box zinc finger domain-containing protein | location=TGME49_chrVI:1955786-1968454(-) | length=1073 | sequence_SO=chromosome | SO=protein_coding	TGME49_242320	119 kDa	0.092835	0.10421
455	hypothetical protein | location=TGME49_chrXII:5242184-5247719(+) | length=1156 | sequence_SO=chromosome | SO=protein_coding	TGME49_250820	121 kDa	0.091513	0.10271
456	hypothetical protein | location=TGME49_chrVIIa:2648993-2656492(-) | length=739 | sequence_SO=chromosome | SO=protein_coding	TGME49_203240	80 kDa	0.091463	0
457	rhoptry protein ROP14 (ROP14) | location=TGME49_chrXI:4582751-4590778(+) | length=1061 | sequence_SO=chromosome | SO=protein_coding	TGME49_315220	122 kDa	0.090653	0.10173
458	subtilisin SUB1 (SUB1) | location=TGME49_chrVIIa:2030677-2036482(+) | length=761 | sequence_SO=chromosome | SO=protein_coding	TGME49_204050	82 kDa	0.089802	0.074579
459	hypothetical protein | location=TGME49_chrX:3396171-3399375(-) | length=740 | sequence_SO=chromosome | SO=protein_coding	TGME49_224000	82 kDa	0.089303	0.074164
460	polyadenylate binding protein, putative | location=TGME49_chrX:2775037-2778629(+) | length=768 | sequence_SO=chromosome | SO=protein_coding	TGME49_224850	83 kDa	0.088932	0.073856
461	Gpi16 subunit, GPI transamidase component protein | location=TGME49_chrXII:494432-502309(+) | length=766 | sequence_SO=chromosome | SO=protein_coding	TGME49_308000	83 kDa	0.0882	0.073248
462	perforin-like protein PLP1 (PLP1) | location=TGME49_chrVIIa:1962114-1970957(-) | length=1161 | sequence_SO=chromosome | SO=protein_coding	TGME49_204130	126 kDa	0.088005	0.12503
463	long-chain fatty acid CoA ligase, putative | location=TGME49_chrVI:2863905-2875028(-) | length=758 | sequence_SO=chromosome | SO=protein_coding	TGME49_243800	84 kDa	0.087838	0.072948
464	hypothetical protein | location=TGME49_chrXI:1154874-1157240(-) | length=788 | sequence_SO=chromosome | SO=protein_coding	TGME49_310210	84 kDa	0.087718	0
465	oligosaccharyl transferase stt3 protein, putative | location=TGME49_chrVIII:1415649-1421939(-) | length=753 | sequence_SO=chromosome | SO=protein_coding	TGME49_231430	84 kDa	0.087361	0
466	GAF domain-containing protein | location=TGME49_chrVIII:4987456-4989807(+) | length=783 | sequence_SO=chromosome | SO=protein_coding	TGME49_270800	84 kDa	0.087361	0
467	mannosyltransferase, putative | location=TGME49_chrIb:1645144-1647987(+) | length=768 | sequence_SO=chromosome | SO=protein_coding	TGME49_321660	86 kDa	0.085161	0.10811
468	hypothetical protein | location=TGME49_chrXII:2754168-2757979(-) | length=812 | sequence_SO=chromosome | SO=protein_coding	TGME49_246220	87 kDa	0.084601	0.07026
469	Sec23/Sec24 trunk domain-containing protein | location=TGME49_chrIX:4325023-4339147(-) | length=791 | sequence_SO=chromosome | SO=protein_coding	TGME49_291680	88 kDa	0.08361	0.10611
470	cleft lip and palate transmembrane protein 1 (clptm1) protein | location=TGME49_chrVIIa:1517142-1526342(-) | length=794 | sequence_SO=chromosome | SO=protein_coding	TGME49_205240	88 kDa	0.082963	0
471	glutamate/leucine/phenylalanine/valine dehydrogenase family protein | location=TGME49_chrXII:4509664-4520160(+) | length=1206 | sequence_SO=chromosome | SO=protein_coding	TGME49_249390	136 kDa	0.081187	0.044415
472	phosphoglycerate mutase family protein | location=TGME49_chrIII:43348-46358(+) | length=825 | sequence_SO=chromosome | SO=protein_coding	TGME49_276210	92 kDa	0.079573	0.066084
473	guanylate-binding protein, N-terminal domain-containing protein | location=TGME49_chrIX:5146410-5157355(+) | length=1281 | sequence_SO=chromosome | SO=protein_coding	TGME49_304990	143 kDa	0.077097	0.08635
474	hypothetical protein | location=TGME49_chrVIIb:3334632-3338726(-) | length=850 | sequence_SO=chromosome | SO=protein_coding	TGME49_258560	97 kDa	0.075551	0.062744
475	transport protein Sec24, putative | location=TGME49_chrXII:6793879-6802659(-) | length=1019 | sequence_SO=chromosome | SO=protein_coding	TGME49_277000	108 kDa	0.067461	0.085311
476	glycerol-3-phosphate-acyltransferase | location=TGME49_chrVIIb:4299934-4311309(-) | length=1002 | sequence_SO=chromosome | SO=protein_coding	TGME49_256980	110 kDa	0.066074	0
477	fatty acyl-CoA desaturase, putative | location=TGME49_chrVI:332497-341919(-) | length=1042 | sequence_SO=chromosome | SO=protein_coding	TGME49_238950	117 kDa	0.062175	0.10618
478	phosphofructokinase PFKII (PFKII) | location=TGME49_chrX:1186437-1197681(-) | length=1225 | sequence_SO=chromosome | SO=protein_coding	TGME49_226960	131 kDa	0.055275	0.045905
479	hypothetical protein | location=TGME49_chrXII:4133880-4141152(-) | length=1241 | sequence_SO=chromosome | SO=protein_coding	TGME49_248740	135 kDa	0.053794	0.067824
480	hypothetical protein | location=TGME49_chrIII:497620-504137(+) | length=1243 | sequence_SO=chromosome | SO=protein_coding	TGME49_252340	139 kDa	0.052263	0
481	hypothetical protein | location=TGME49_chrVIIa:1179587-1192208(-) | length=1306 | sequence_SO=chromosome | SO=protein_coding	TGME49_205740	141 kDa	0.051468	0
482	vacuolar transporter chaperone VTC2 | location=TGME49_chrXI:6609480-6617645(+) | length=1308 | sequence_SO=chromosome | SO=protein_coding	TGME49_298630	142 kDa	0.051221	0
483	coatomer protein complex, subunit alpha, putative | location=TGME49_chrVI:1357243-1373545(-) | length=1300 | sequence_SO=chromosome | SO=protein_coding	TGME49_240650	143 kDa	0.050736	0
484	hypothetical protein | location=TGME49_chrIX:190876-194865(+) | length=1329 | sequence_SO=chromosome | SO=protein_coding	TGME49_279420	145 kDa	0.050025	0
485	pre-mRNA processing splicing factor PRP8 (PRP8) | location=TGME49_chrVIII:1682051-1696653(+) | length=2538 | sequence_SO=chromosome | SO=protein_coding	TGME49_231970	292 kDa	0.049834	0.030868
486	hypothetical protein | location=TGME49_chrX:2117359-2122809(+) | length=1816 | sequence_SO=chromosome | SO=protein_coding	TGME49_225690	194 kDa	0.037174	0.030873
487	serine/threonine specific protein phosphatase | location=TGME49_chrIX:5107149-5122407(-) | length=2883 | sequence_SO=chromosome | SO=protein_coding	TGME49_304955	304 kDa	0.023661	0.01965
488	microneme protein MIC15 (MIC15) | location=TGME49_chrXII:3145236-3175532(-) | length=2924 | sequence_SO=chromosome | SO=protein_coding	TGME49_247195	320 kDa	0.022462	0
489	kringle domain-containing protein | location=TGME49_chrVIIb:1850194-1872815(+) | length=3133 | sequence_SO=chromosome | SO=protein_coding	TGME49_261080	346 kDa	0.020763	0.017244
490	hypothetical protein | location=TGME49_chrXI:1880862-1900195(+) | length=4690 | sequence_SO=chromosome | SO=protein_coding	TGME49_311230	505 kDa	0.0142	0.017747
491	GCC2 and GCC3 domain-containing protein | location=TGME49_chrIX:4478921-4506850(+) | length=7591 | sequence_SO=chromosome | SO=protein_coding	TGME49_292020	817 kDa	0.013162	0.014603
492	hypothetical protein | location=TGME49_chrVI:1217424-1243175(+) | length=4956 | sequence_SO=chromosome | SO=protein_coding	TGME49_240380	545 kDa	0.013151	0
493	Cluster of fructose-1,6-bisphosphate aldolase | location=TGME49_chrX:5250532-5252570(+) | length=433 | sequence_SO=chromosome | SO=protein_coding (TGME49_236040)	TGME49_236040	47 kDa	0	0.1325
493.1	fructose-1,6-bisphosphate aldolase | location=TGME49_chrX:5250532-5252570(+) | length=433 | sequence_SO=chromosome | SO=protein_coding	TGME49_236040	47 kDa	0	0.1325
494	hypothetical protein | location=TGME49_chrX:7425356-7427581(+) | length=141 | sequence_SO=chromosome | SO=protein_coding	TGME49_207170	15 kDa	0	1.1281
495	V-type H(+)-translocating pyrophosphatase VP1 | location=TGME49_chrXII:4073180-4078137(+) | length=816 | sequence_SO=chromosome | SO=protein_coding	TGME49_248670	85 kDa	0	0.46812
496	hypothetical protein | location=TGME49_chrXII:1095257-1096174(+) | length=305 | sequence_SO=chromosome | SO=protein_coding	TGME49_219170	33 kDa	0	0.30029
497	hypothetical protein | location=TGME49_chrVIII:6793073-6795124(-) | length=169 | sequence_SO=chromosome | SO=protein_coding	TGME49_200310	19 kDa	0	0.85218
498	hypothetical protein | location=TGME49_chrVIIb:4180518-4180976(-) | length=152 | sequence_SO=chromosome | SO=protein_coding	TGME49_257160	16 kDa	0	0.68695
499	reticulon protein | location=TGME49_chrX:1644304-1644894(-) | length=196 | sequence_SO=chromosome | SO=protein_coding	TGME49_226430	22 kDa	0	0.70943
500	3-oxo-5-alpha-steroid 4-dehydrogenase | location=TGME49_chrV:2492538-2498179(-) | length=347 | sequence_SO=chromosome | SO=protein_coding	TGME49_285240	40 kDa	0	0.15656
501	ribosomal protein RPS7 (RPS7) | location=TGME49_chrVI:462430-464737(+) | length=196 | sequence_SO=chromosome | SO=protein_coding	TGME49_239100	23 kDa	0	1.1799
502	hypothetical protein | location=TGME49_chrVIII:4276222-4276491(-) | length=89 | sequence_SO=chromosome | SO=protein_coding	TGME49_271935	10 kDa	0	2.1615
503	glycerophosphodiester phosphodiesterase family protein | location=TGME49_chrVIIb:4520793-4521896(+) | length=367 | sequence_SO=chromosome | SO=protein_coding	TGME49_256090	42 kDa	0	0.52939
504	hypothetical protein | location=TGME49_chrVIIb:3221009-3222579(+) | length=151 | sequence_SO=chromosome | SO=protein_coding	TGME49_258730	17 kDa	0	0.67565
505	hypothetical protein | location=TGME49_chrII:1056978-1063957(-) | length=410 | sequence_SO=chromosome | SO=protein_coding	TGME49_222350	48 kDa	0	0.20164
506	cytochrome C oxidase assembly factor COX15, putative | location=TGME49_chrX:509602-513034(-) | length=327 | sequence_SO=chromosome | SO=protein_coding	TGME49_228180	36 kDa	0	0.38212
507	eukaryotic initiation factor-3 subunit 10, putative | location=TGME49_chrVIIa:3854159-3862560(+) | length=1033 | sequence_SO=chromosome | SO=protein_coding	TGME49_201680	119 kDa	0	0.13207
508	formate/nitrite transporter protein | location=TGME49_chrIb:1461176-1462414(+) | length=412 | sequence_SO=chromosome | SO=protein_coding	TGME49_209800	44 kDa	0	0.21926
509	acyltransferase domain-containing protein | location=TGME49_chrX:3468591-3475222(-) | length=388 | sequence_SO=chromosome | SO=protein_coding	TGME49_223910	44 kDa	0	0.30517
510	hypothetical protein | location=TGME49_chrIa:811964-815384(+) | length=345 | sequence_SO=chromosome | SO=protein_coding	TGME49_294340	38 kDa	0	0.36528
511	microsomal signal peptidase (spc12) domain-containing protein | location=TGME49_chrIb:1840558-1840944(+) | length=128 | sequence_SO=chromosome | SO=protein_coding	TGME49_321400	14 kDa	0	0.48909
512	tetratricopeptide repeat protein 11, putative | location=TGME49_chrVIIb:632181-636954(+) | length=144 | sequence_SO=chromosome | SO=protein_coding	TGME49_263323	16 kDa	0	0.68695
513	protein disulfide isomerase | location=TGME49_chrIV:1626551-1628375(+) | length=471 | sequence_SO=chromosome | SO=protein_coding	TGME49_211680	53 kDa	0	0.24978
514	SAG-related sequence SRS30A (SRS30A) | location=TGME49_chrVIII:3642452-3643612(-) | length=362 | sequence_SO=chromosome | SO=protein_coding	TGME49_273130	38 kDa	0	0.46432
515	mitochondrial inner membrane translocase subunit TIM17, putative | location=TGME49_chrXI:2505751-2507126(+) | length=213 | sequence_SO=chromosome | SO=protein_coding	TGME49_312220	23 kDa	0	0.67035
516	hypothetical protein | location=TGME49_chrIV:1073905-1080414(-) | length=1011 | sequence_SO=chromosome | SO=protein_coding	TGME49_319300	114 kDa	0	0.080915
517	rhoptry neck protein RON1 (RON1) | location=TGME49_chrXI:1006816-1012072(+) | length=1158 | sequence_SO=chromosome | SO=protein_coding	TGME49_310010	127 kDa	0	0.07197
518	microneme protein MIC2 (MIC2) | location=TGME49_chrVIIa:3794121-3797385(-) | length=769 | sequence_SO=chromosome | SO=protein_coding	TGME49_201780	83 kDa	0	0.11283
519	eukaryotic initiation factor-3, subunit 8, putative | location=TGME49_chrIa:1004103-1010938(-) | length=971 | sequence_SO=chromosome | SO=protein_coding	TGME49_294620	109 kDa	0	0.055443
520	helicase associated domain (ha2) protein | location=TGME49_chrIV:1321030-1334390(-) | length=2234 | sequence_SO=chromosome | SO=protein_coding	TGME49_318440	237 kDa	0	0.038151
521	hypothetical protein | location=TGME49_chrVIII:3925862-3927384(+) | length=401 | sequence_SO=chromosome | SO=protein_coding	TGME49_272520	44 kDa	0	0.22229
522	ribosomal protein RPL19 (RPL19) | location=TGME49_chrIX:3287920-3290474(-) | length=187 | sequence_SO=chromosome | SO=protein_coding	TGME49_289530	22 kDa	0	0.29579
523	isocitrate dehydrogenase | location=TGME49_chrIX:975799-978874(-) | length=594 | sequence_SO=chromosome | SO=protein_coding	TGME49_266760	66 kDa	0	0.14228
524	ribosomal protein RPL14 (RPL14) | location=TGME49_chrIX:798309-800212(+) | length=157 | sequence_SO=chromosome | SO=protein_coding	TGME49_267060	18 kDa	0	0.37656
525	histone H4 | location=TGME49_chrVI:497127-497438(-) | length=103 | sequence_SO=chromosome | SO=protein_coding	TGME49_239260	11 kDa	0	1.0946
526	ribosomal protein RPL36 (RPL36) | location=TGME49_chrVI:155358-156516(+) | length=101 | sequence_SO=chromosome | SO=protein_coding	TGME49_238250	11 kDa	0	0.63103
527	hypothetical protein | location=TGME49_chrIX:3461263-3461967(+) | length=234 | sequence_SO=chromosome | SO=protein_coding	TGME49_289800	26 kDa	0	0.25026
528	PCI domain-containing protein | location=TGME49_chrVIII:3419960-3427248(+) | length=601 | sequence_SO=chromosome | SO=protein_coding	TGME49_273520	67 kDa	0	0.091128
529	hypothetical protein | location=TGME49_chrXII:6406177-6426214(-) | length=1770 | sequence_SO=chromosome | SO=protein_coding	TGME49_277930	197 kDa	0	0.030432
530	formin FRM1 (FRM1) | location=TGME49_chrVIIa:975178-992275(-) | length=5009 | sequence_SO=chromosome | SO=protein_coding	TGME49_206430	547 kDa	0	0.010873
531	phosphatidylinositol synthase, putative | location=TGME49_chrIb:224107-229190(+) | length=258 | sequence_SO=chromosome | SO=protein_coding	TGME49_207710	28 kDa	0	0.36729
532	3-ketoacyl-(acyl-carrier-protein) reductase | location=TGME49_chrXII:2086018-2089750(+) | length=376 | sequence_SO=chromosome | SO=protein_coding	TGME49_217740	39 kDa	0	0.16128
533	hypothetical protein | location=TGME49_chrXI:1122240-1124829(+) | length=92 | sequence_SO=chromosome | SO=protein_coding	TGME49_310180	10 kDa	0	0.70414
534	hypothetical protein | location=TGME49_chrXI:3082687-3083688(+) | length=333 | sequence_SO=chromosome | SO=protein_coding	TGME49_313070	36 kDa	0	0.17792
535	aspartate-tRNA ligase | location=TGME49_chrVIIa:3254640-3260430(-) | length=773 | sequence_SO=chromosome | SO=protein_coding	TGME49_202530	87 kDa	0	0.070075
536	RNA pseudouridine synthase superfamily protein | location=TGME49_chrIX:6243955-6263562(-) | length=6535 | sequence_SO=chromosome | SO=protein_coding	TGME49_306660	676 kDa	0	0.01322
537	calcium-dependent protein kinase CDPK1 (CDPK1) | location=TGME49_chrIV:2480041-2486303(+) | length=582 | sequence_SO=chromosome | SO=protein_coding	TGME49_301440	65 kDa	0	0.093851
538	phosphatidylinositol 3- and 4-kinase | location=TGME49_chrIX:1350404-1387262(+) | length=8872 | sequence_SO=chromosome | SO=protein_coding	TGME49_266010	964 kDa	0	0.0092611
539	hypothetical protein | location=TGME49_chrVI:3386440-3389831(-) | length=489 | sequence_SO=chromosome | SO=protein_coding	TGME49_244600	52 kDa	0	0.11946
540	2-C-methyl-D-erythritol 2,4-cyclodiphosphate synthase domain-containing protein | location=TGME49_chrVIIb:4733441-4735950(-) | length=529 | sequence_SO=chromosome | SO=protein_coding	TGME49_255690	57 kDa	0	0.1092
541	hypothetical protein | location=TGME49_chrXI:206370-206879(-) | length=169 | sequence_SO=chromosome | SO=protein_coding	TGME49_306895	18 kDa	0	0.60571
542	root hair defective 3 gtp-binding protein (rhd3) protein | location=TGME49_chrXI:4438092-4451489(-) | length=893 | sequence_SO=chromosome | SO=protein_coding	TGME49_314970	98 kDa	0	0.061728
543	hypothetical protein | location=TGME49_chrVI:3471055-3473016(-) | length=229 | sequence_SO=chromosome | SO=protein_coding	TGME49_244715	27 kDa	0	0.24017
544	rhoptry protein ROP1 (ROP1) | location=TGME49_chrXI:746156-747496(+) | length=446 | sequence_SO=chromosome | SO=protein_coding	TGME49_309590	48 kDa	0	0.12961
545	carrier superfamily protein | location=TGME49_chrXI:4236298-4240051(-) | length=441 | sequence_SO=chromosome | SO=protein_coding	TGME49_314710	47 kDa	0	0.20421
546	pyruvate dehydrogenase complex subunit PDH-E3I (PDHE3I) | location=TGME49_chrIX:5705752-5709401(+) | length=638 | sequence_SO=chromosome | SO=protein_coding	TGME49_305980	67 kDa	0	0.14103
547	ABC transporter transmembrane region domain-containing protein | location=TGME49_chrIb:1103800-1108631(-) | length=798 | sequence_SO=chromosome | SO=protein_coding	TGME49_209190	86 kDa	0	0.071197
548	transporter, major facilitator family protein | location=TGME49_chrX:4641831-4643522(+) | length=563 | sequence_SO=chromosome | SO=protein_coding	TGME49_235150	61 kDa	0	0.10172
549	hypothetical protein | location=TGME49_chrXII:3069489-3073379(-) | length=1042 | sequence_SO=chromosome | SO=protein_coding	TGME49_246982	114 kDa	0	0.053285
550	phosphatidate cytidylyltransferase | location=TGME49_chrIII:1648426-1651140(+) | length=255 | sequence_SO=chromosome | SO=protein_coding	TGME49_254365	28 kDa	0	0.23388
551	hypothetical protein | location=TGME49_chrVIIb:658976-660464(+) | length=235 | sequence_SO=chromosome | SO=protein_coding	TGME49_263280	25 kDa	0	0.26124
552	ABC transporter transmembrane region domain-containing protein | location=TGME49_chrVIIb:345618-355316(+) | length=1005 | sequence_SO=chromosome | SO=protein_coding	TGME49_263740	106 kDa	0	0.057412
553	hypothetical protein | location=TGME49_chrXII:5725856-5728228(-) | length=537 | sequence_SO=chromosome | SO=protein_coding	TGME49_278960	58 kDa	0	0.10575
554	endoplasmic reticulum oxidoreductin, putative | location=TGME49_chrXII:43167-47153(+) | length=587 | sequence_SO=chromosome | SO=protein_coding	TGME49_300380	66 kDa	0	0.09255
555	hypothetical protein | location=TGME49_chrXI:792237-793184(-) | length=315 | sequence_SO=chromosome | SO=protein_coding	TGME49_309760	35 kDa	0	0.18341
556	toxofilin | location=TGME49_chrX:6014213-6014944(+) | length=243 | sequence_SO=chromosome | SO=protein_coding	TGME49_214080	27 kDa	0	0.24125
557	dense granule protein GRA14 (GRA14) | location=TGME49_chrVI:883268-884494(-) | length=408 | sequence_SO=chromosome | SO=protein_coding	TGME49_239740	45 kDa	0	0.13941
558	cyclophilin, putative | location=TGME49_chrVIIb:1198962-1202351(-) | length=311 | sequence_SO=chromosome | SO=protein_coding	TGME49_262520	35 kDa	0	0.18278
559	ribosomal protein RPS20 (RPS20) | location=TGME49_chrII:1385210-1387050(+) | length=233 | sequence_SO=chromosome | SO=protein_coding	TGME49_223050	26 kDa	0	0.25026
560	ankyrin repeat-containing protein | location=TGME49_chrXI:5956672-5968151(+) | length=397 | sequence_SO=chromosome | SO=protein_coding	TGME49_216680	45 kDa	0	0.13978
561	cell division protein CDC48CY (CDC48CY) | location=TGME49_chrVIII:3664539-3673736(-) | length=811 | sequence_SO=chromosome | SO=protein_coding	TGME49_273090	89 kDa	0	0.068021
562	SAG-related sequence SRS29A (SRS1) | location=TGME49_chrVIII:2660930-2662192(+) | length=420 | sequence_SO=chromosome | SO=protein_coding	TGME49_233450	44 kDa	0	0.14125
563	glutaminyl-tRNA synthetase (GlnRS) | location=TGME49_chrXII:1848488-1855912(-) | length=860 | sequence_SO=chromosome | SO=protein_coding	TGME49_217460	96 kDa	0	0.063566
564	hypothetical protein | location=TGME49_chrX:5665752-5671644(-) | length=645 | sequence_SO=chromosome | SO=protein_coding	TGME49_237010	72 kDa	0	0.085032
565	hypothetical protein | location=TGME49_chrII:644118-650964(+) | length=1373 | sequence_SO=chromosome | SO=protein_coding	TGME49_221870	144 kDa	0	0.041773
566	microneme protein MIC8 (MIC8) | location=TGME49_chrXII:2306394-2308448(+) | length=684 | sequence_SO=chromosome | SO=protein_coding	TGME49_245490	75 kDa	0	0.081902
567	SAG-related sequence SRS67 (SRS67) | location=TGME49_chrX:1284087-1284719(-) | length=210 | sequence_SO=chromosome | SO=protein_coding	TGME49_226860	23 kDa	0	0.28331
568	RNA recognition motif-containing protein | location=TGME49_chrIb:1763330-1766835(+) | length=475 | sequence_SO=chromosome | SO=protein_coding	TGME49_321500	51 kDa	0	0.12164
569	translation initiation factor eIF-5A, putative | location=TGME49_chrXII:5597175-5597660(-) | length=161 | sequence_SO=chromosome | SO=protein_coding	TGME49_251810	17 kDa	0	0.38739
570	hypothetical protein | location=TGME49_chrIX:5660947-5662222(+) | length=236 | sequence_SO=chromosome | SO=protein_coding	TGME49_305900	26 kDa	0	0.39608
571	hypothetical protein | location=TGME49_chrVIIb:3167949-3169947(-) | length=129 | sequence_SO=chromosome | SO=protein_coding	TGME49_258820	15 kDa	0	0.46394
572	ribosomal protein S4 | location=tgme49_asmbl.1944:8370-8966(-) | length=198 | sequence_SO=apicoplast_chromosome | SO=protein_coding	TGME49_300641	24 kDa	0	0.26776
573	hypothetical protein | location=TGME49_chrXII:2714629-2716460(-) | length=380 | sequence_SO=chromosome | SO=protein_coding	TGME49_246178	42 kDa	0	0.15082
574	hypothetical protein | location=TGME49_chrVIII:5326644-5330962(+) | length=1296 | sequence_SO=chromosome | SO=protein_coding	TGME49_270220	143 kDa	0	0.042269
575	cyclophilin 1, putative | location=TGME49_chrVIII:849139-849852(+) | length=237 | sequence_SO=chromosome | SO=protein_coding	TGME49_230520	26 kDa	0	0.24681
576	bifunctional GMP synthase/glutamine amidotransferase protein | location=TGME49_chrVIII:796468-801150(+) | length=569 | sequence_SO=chromosome | SO=protein_coding	TGME49_230450	62 kDa	0	0.098709
577	SAG-related sequence SRS30C (SRS30C) | location=TGME49_chrVIII:3647549-3648673(-) | length=374 | sequence_SO=chromosome | SO=protein_coding	TGME49_273120	40 kDa	0	0.15702
578	hypothetical protein | location=TGME49_chrX:1523488-1528385(-) | length=380 | sequence_SO=chromosome | SO=protein_coding	TGME49_226580	43 kDa	0	0.14628
579	ribosomal protein RPS10 (RPS10) | location=TGME49_chrIII:214494-216733(+) | length=152 | sequence_SO=chromosome | SO=protein_coding	TGME49_275810	17 kDa	0	0.38739
580	histone H2A1 | location=TGME49_chrVIIb:1806335-1806877(-) | length=180 | sequence_SO=chromosome | SO=protein_coding	TGME49_261250	20 kDa	0	0.5562
581	histone H2AZ | location=TGME49_chrXII:159657-161396(-) | length=155 | sequence_SO=chromosome | SO=protein_coding	TGME49_300200	16 kDa	0	0.43067
582	histone H2AX | location=TGME49_chrVIIb:1648939-1649346(-) | length=135 | sequence_SO=chromosome | SO=protein_coding	TGME49_261580	15 kDa	0	0.47618
583	hypothetical protein | location=TGME49_chrXI:5151277-5155318(-) | length=263 | sequence_SO=chromosome | SO=protein_coding	TGME49_316140	28 kDa	0	0.23086
