# Supplementary material for: Cryo-EM structure of cortical microtubules from human parasite Toxoplasma gondii identifies their microtubule inner proteins
Source: Nat Commun. 2021 May 24;12:3065. doi: 10.1038/s41467-021-23351-1 (PMC8144581; doi:10.1038/s41467-021-23351-1)
Supplement: Supplementary file 4 — Supplementary Data 2 [file 41467_2021_23351_MOESM4_ESM.xlsx]

## Sheet: Sheet1
Extended Data Table 2: Primers used in this study.
OligoNT	Sequence (5’ – 3’)	Usage	Source
HR TrxL1 fwd	TGTTGACGCTGCTCCATTCGCCGCGCTCACGAGTGCCACT TGTAAAACGACGGCCAGTG	Primer set used to generate trxl1 knockout amplicons with 40 bp homology arms from pLoxP-DHFR-TS-mCherry	This study; IDT
HR TrxL1 rev	TGTCCAACGACTAACCGGTGCGGGGACCTCTATCCACGCA CAGGAAACAGCTATGACCAT		This study; IDT
HR TrxL2 fwd	CGGTTTCCACACGTCGCCGACTTAAGTCGCTAAGTCGTGT TGTAAAACGACGGCCAGTG	Primer set used to generate trxl2 knockou amplicons with 40 bp homology arms from pLoxP-DHFR-TS-mCherry	This study; IDT
HR TrxL2 rev	GTGAGTTGCTTTACACCTCGGGATCATCTTTCAATCTCGT CAGGAAACAGCTATGACCAT		This study; IDT
HR SPM1 fwd	GGCAGTTCCGTTTTGCCCGGTGCCAACGTAGGCCGGCGTG TGTAAAACGACGGCCAGTG	Primer set used to generate spm1 knockou amplicons with 40 bp homology arms from pLoxP-DHFR-TS-mCherry	This study; IDT
HR SPM1 rev	ATGCTCTCCCCTTCCATCACGTGAAAGTGAGCACACACCA CAGGAAACAGCTATGACCAT		This study; IDT
TrxL1-HA F	CTCTGACCAGTTCCACGTTCGCCCAACCCTTTTAGAGCAG TCTTACCCGTACGACGTCC	Primer set used to generate trxl1 HA tagging amplicons with 40 bp homology arms from pTUB1:YFP-mAID-3HA, DHFR-TS:HXGPRT	This study; IDT
TrxL1-HA R	TGTCCAACGACTAACCGGTGCGGGGACCTCTATCCACGCA GCGGCCGCTCTAGACTGCAG		This study; IDT
TrxL2-HA F	CGCGACCGATCCCTGGAAAAAACGGTTGCCTCAGAATGTG TCTTACCCGTACGACGTCC	Primer set used to generate trxl2 HA tagging amplicons with 40 bp homology arms from pTUB1:YFP-mAID-3HA, DHFR-TS:HXGPRT	This study; IDT
TrxL2-HA R	GTGAGTTGCTTTACACCTCGGGATCATCTTTCAATCTCGT GCGGCCGCTCTAGACTGCAG		This study; IDT
SPM1-HA F	GAACCACGTTTTCTGGGACCCGGACACGAAACAGTGGTAC TCTTACCCGTACGACGTCC	Primer set used to generate spm1 HA taggingamplicons with 40 bp homology arms from pTUB1:YFP-mAID-3HA, DHFR-TS:HXGPRT	This study; IDT
SPM1-HA R	ATGCTCTCCCCTTCCATCACGTGAAAGTGAGCACACACCA GCGGCCGCTCTAGACTGCAG		This study; IDT
CRISPR/CAS9_fwd	GTTTTAGAGCTAGAAATAGC·	Primer set used to amplify vector backbone from pSAG1:CAS9-GFP, U6:sgUPRT for single sgRNA containing CRISPR plasmids	This study; IDT
CRISPR/CAS9_rev	AACTTGACATCCCCATTTA		This study; IDT
2nd gRNA F	CGAATTGGGTACCCAAGTAAGCAGAAGCACGCTG	Primer set used to amplify pU6-sgRNA cassette with 5’ KpnI / 3’ XhoI for cloning into KpnI / XhoI double digested pSAG1:CAS9-GFP, U6:sgUPRT for making double sgRNAs containing CRISPR plasmids	(Long et al., 2018); IDT
2nd gRNA R	TCGACCTCGAGAATTAACCCTCACTAAAGG
TrxL1_VF	ATTTTCCTCTTACTAAGCACAT	Primer set “Δtrxl1 PCR1” used to detect trxl1 between 5’ and 3’ CRISPR targeting sites	This study; IDT
TrxL1_VR	AGATATTGCAGCCAAACGTTT	WT = 762 bp; KO = null
TrxL2_VF	TATTGGGATTTCAAAGACCCT	Primer set “Δtrxl2 PCR1” used to detect trxl1 between 5’ and 3’ CRISPR targeting sites	This study; IDT
TrxL2_VR	ACACGTCCTGTGTAATAAAAA	WT = 610 bp; KO = null
SPM1_VF	AATACCAGGAACGAGGAAGG	Primer set “Δspm1 PCR1” used to detect trxl1 between 5’ and 3’ CRISPR targeting sites	This study; IDT
SPM1_VR	ACCAGAGCCGAACGAAGAGT	WT = 1015 bp; KO = null
TrxL1 U6_(5')F	TAAATGGGGATGTCAAGTTTAGCAGTTGATACCGCCAGTGTTTTAGAGCTAGAAATAGC	Used for generating pSAG1:CAS9-GFP, U6:sgtrxl1 (5’)	This study; IDT
TrxL1 U6_(3')R	GCTATTTCTA GCTCTAAAAC TCATCTGGCT CCGCGCTTTA AACTTGACAT CCCCATTTA	Used for generating pSAG1:CAS9-GFP, U6:sgtrxl1 (3’)	This study; IDT
TrxL2 U6_(5')F	TAAATGGGGATGTCAAGTTAACTCCTCCCTCCGTTCCATGTTTTAGAGCTAGAAATAGC	Used for generating pSAG1:CAS9-GFP, U6:sgtrxl2 (5’)	This study; IDT
TrxL2 U6_(3')R	GCTATTTCTA GCTCTAAAAC CAACGTGGGA CTGTCCGCGT AACTTGACAT CCCCATTTA	Used for generating pSAG1:CAS9-GFP, U6:sgtrxl2 (3’)	This study; IDT
SPM1 U6_(5')F	TAAATGGGGATGTCAAGTTGTTTCCGCGTCGCATCTTGCGTTTTAGAGCTAGAAATAGC	Used for generating pSAG1:CAS9-GFP, U6:sgspm1 (5’)	This study; IDT
SPM1 U6_(3')R	GCTATTTCTAGCTCTAAAACCGGAGGATCGCTGAGTCGGCAACTTGACATCCCCATTTA	Used for generating pSAG1:CAS9-GFP, U6:sgspm1 (3’)	This study; IDT
DHFR 3'UTR ID F	TACGTGACTTGCTGATGCCT	Used as forward primer to confirm the 3' integration of DHFR-TS cassette into the gene locus of trxl1 and trxl2	This study; IDT
DHFR 5'UTR ID R	TCATGGACGAGATCGTTC	Used as reverse primer to confirm the 5' integration of DHFR-TS cassette into the gene locus of Spm1	This study; IDT
TrxL1 3'UTR ID R	GTTGATCCTGATGTACTCCC	Used together with "DHFR 3'UTR ID F" as primer set "Δtrxl1 PCR2" to confirm the 3' integration of DHFR-TS 3' UTR cassette into the gene locus of trxl1, WT = null ; KO = 731 bp	This study; IDT
TrxL2 3'UTR ID R	GTTCCTCACTTCTCCTGGTT	Used together with primer "DHFR 3'UTR ID F" as primer set "Δtrxl2 PCR2" to confirm the 3' integration of DHFR-TS 3' UTR cassette into the gene locus of trxl2, WT = null ; KO = 573 bp	This study; IDT
SPM1 5'UTR ID F	AGAACGCAACGAGTGTCTTG	Used together with primer "DHFR 5'UTR ID R" as primer set "Δspm1 PCR2" to confirm the 5' integration of DHFR-TS promoter into the gene locus of spm1, WT = null ; KO = 814 bp	This study; IDT
HR TrxL2 fwd2	CGGTTTCCACACGTCGCCGACTTAAGTCGCTAAGTCGTGTCAGCACGAAACCTTGCATTC	Primer set used to generate trxl2 knockout amplicons with 40 bp homology arms from pTUB1:YFP-mAID-3HA, DHFR-TS:HXGPRT for double knockout of trxl1 and trxl2	This study; IDT
HR TrxL2 rev2	GTGAGTTGCTTTACACCTCGGGATCATCTTTCAATCTCGTTCACTGTAGCCTGCCAGAAC		This study; IDT
