# Supplementary material for: Cryo-EM structure of cortical microtubules from human parasite Toxoplasma gondii identifies their microtubule inner proteins
Source: Nat Commun. 2021 May 24;12:3065. doi: 10.1038/s41467-021-23351-1 (PMC8144581; doi:10.1038/s41467-021-23351-1)
Supplement: Supplementary file 7 — Source data [file 41467_2021_23351_MOESM7_ESM.xlsx]

## Sheet: Fig. 5a-b
Figure 5a-b	Plaque asssay for Trxl1, Trxl2 and Spm1 knockouts and their corresponding plaque relative size
								Relative size of plaques formed by knockouts (n=20)
								RHΔku80	Δtrxl1	Δtrxl2	Δtrxl1Δtrxl2	Δspm1
								4057	6434	3687	2802	1995
								1730	5249	4953	2365	4291
								1613	6296	1297	1085	1108
								7337	4433	1024	1821	5774
								2302	4203	1076	1371	4859
								6382	3700	2035	3726	3341
								5859	3315	3268	4392	3058
								4648	2132	9203	1823	1435
								2455	2540	4477	4950	2126
								3194	2856	4118	8306	1766
								5872	3238	4815	4686	1748
								3195	2202	2123	1771	4981
								3397	7748	1298	1399	5257
								4827	1265	1466	5066	1883
								4509	1753	9561	7833	2014
								1976	2302	3355	1834	5047
								2948	2186	5065	3790	1744
								1509	3005	3376	2923	1353
								1857	1082	2163	1810	2121
								2909	2694	1949	5144	1763

## Sheet: Fig. 5c
Figure 5c	Immunoblotting of C-terminal HA tagging for TrxL1, TrxL2 and SPM1 within different strains as indicated below, MIC2 serves as loading control
White rectangle indicates the cropped bands in Figure 5c

## Sheet: Fig. 6a
Figure 6a. Measured length of cortical microtubules under different conditions
0.6% Tx100						1.5% Cholic Acid						1.5% Cholic Acid + Trypsin
WT	𝝙trxl1	𝝙trxl2	𝝙spm1	𝝙trxl1𝝙trxl2		WT	𝝙trxl1	𝝙trxl2	𝝙spm1	𝝙trxl1𝝙trxl2		WT	𝝙trxl1	𝝙trxl2	𝝙spm1	𝝙trxl1𝝙trxl2
5.103	4.751	5.554	0	0		3.794	2.733	4.35	0	4.427		3.943	0.579	3.385	0	0
4.998	4.418	5.503	0	0		3.204	1.534	5.47	0	4.031		4.385	0.636	4.245	0	0
5.039	4.153	5.54	0	0		4.144	1.551	4.676	0	4.378		3.726	0.158	4.061	0	0
5.514	3.335	4.713	0	0		3.786	0.698	4.996	0	3.208		3.893	0.382	4.37	0	0
4.182	3.884	3.818	0	0		3.519	1.348	4.315	0	0		4.07	0	4.162	0	0
4.689	2.941	3.582	0	0		3.236	1.982	4.44	0	0		5.212	0	3.6	0	0
4.19	2.547	4.022	0	0		4.258	1.144	3.847	0	0		4.639	0	3.939	0	0
3.223	2.582	4.103	0	0		4.748	1.155	5.258	0	0		4.243	0	4.324	0	0
5.869	4.182	3.947	0	0		4.516	0.996	4.195	0	0		3.842	0	4.085	0	0
5.208	6.593	3.786	0	0		4.228	0.932	2.891	0	0		3.578	0	4.306	0	0
4.803	5.534	4.608	0	0		4.624	0.884	3.794				4.492		3.241
4.847	4.009	4.066				4.066	1.193	4.182				3.873		3.958
6.335	4.046	3.982				4.105	1.47	3.884				5.254		3.67
6.155	4.595	4.573				5.267	1.611	4.359				5.127		4.291
4.521	4.569	5.47				3.832	2.088	4.427				4.906		3.917
5.632	3.761	4.624				3.862	1.689	4.396				3.81		3.875
4.757	3.993	4.433				4.435	4.039	3.867				3.987		3.746
4.845	4.024	5.125				4.658	4.158	3.836				4.63		3.976
4.35	3.672	4.433				3.926	1.462	4.991				3.873		4.182
4.053	4.606	4.309				3.965	1.293	3.72				5.024		4.731
4.365	3.554	4.941				4.691	1.066	4.276				3.81		4.287
4.488	4.206	4.438				4.059	1.365	4.072				4.252		4.569
5.081	4.23	3.635				3.812	1.921	3.906				3.902		5.381
5.937	4.184	3.877				3.899	1.871	4.543				4.359		2.967
5.466	4.834	4.775				4.374	0.84	4.481				3.335		5.429
3.354	4.551	5.022				4.902	0.748	4.365				3.63		3.961
3.906	3.998	4.711				4	0.755	3.904				4.379		5.812
3.359	3.91	4.858				5.101	0.744	3.416						5.976
4.637		4.116				4.409	0.713	3.558						5.013
4.477		5.407				3.93	3.05	3.348						5.405
3.602		5.042				3.842	1.604	3.234						5.011
4.624		5.387				3.987	2.724	5.407						4.405
3.956		4.746				4.398	1.346	4.315						6.212
3.882		4.319				4.685	0.746	5.928						5.278
3.547		4.057				3.845	0.856	6.147						5.158
3.937		3.168				3.816	1.015	4.348						5.252
3.836		4.652				3.79	0.735	3.862						5.118
3.912						4.138	1.23	3.821						4.987
3.197						4.081	1.333	3.639						3.926
3.987						3.422	1.116	3.733						4.42
4.405						3.917	1.214	4.19						3.742
4.348						4.263	0.877	4.133						4.133
3.416						3.554		4.86						4.422
4.066						3.884		4.309						4.641
3.869						3.691		4.186						4.311
4.223						4.849		4.219						4.298
3.405						4.455		3.792						4.705
5.44						3.451		4.381						3.442
4.796						4.098		4.186						3.44
4.265						3.722		3.869						3.545
4.037						3.766		3.751						4.274
4.081						5.066		5.094						4.558
4.372						4.49		4.667						3.514
3.698						4.335		5.385						3.545
4.291						4.796		5.208
5.505						4.484		4.47
4.274						4.72		4.584
4.12						4.965		4.125
						5.42		4.46
						4.306
						4.88
						5.722
						5.733
						6.225
						5.009
						4.252
						3.591
						4.068

## Sheet: Fig. S8b-e
Supplementary Figure 8b-e			PCR identifcation of CRISPR/Cas9 mediated deletion of trxl1, trxl2 and spm1
				White rectangle indicates the cropped DNA gel bands in Supplementary Figure 8b-8e
